# Supplementary material for: Repatterning of mammalian backbone regionalization in cetaceans
Source: Nat Commun. 2024 Aug 31;15:7587. doi: 10.1038/s41467-024-51963-w (PMC11365943; doi:10.1038/s41467-024-51963-w)
Supplement: Supplementary file 4 — Supplementary Data 1 [file 41467_2024_51963_MOESM4_ESM.xlsx]

## Sheet: Specimen list
Family	Species	N	Specimens collection numbers
Balaenidae	Eubalaena glacialis	2	NRM 558389	USNM 593893
Balaenopteridae	Balaenoptera acutorostrata	1	USNM 49775
Balaenopteridae	Balaenoptera borealis	1	NRM 558432
Balaenopteridae	Balaenoptera edeni	2	NRM 558399	USNM 572922
Balaenopteridae	Balaenoptera musculus	1	USNM 124326
Balaenopteridae	Balaenoptera physalus	1	NRM 558434
Balaenopteridae	Megaptera novaeangliae	2	NRM 558433	SAM ZM02288
Eschrichtiidae	Eschrichtius robustus	1	USNM 593558
Kogiidae	Kogia breviceps	2	PEM N1862	USNM 572932
Kogiidae	Kogia sima	2	USNM 504221	USNM 593890
Physeteridae	Physeter macrocephalus	1	USNM 301634
Platanistidae	Platanista gangetica	3	SMNS 45651	SMNS 45652	SMNS 45653
Ziphiidae	Hyperoodon ampullatus	1	NRM 558402
Ziphiidae	Hyperoodon planifrons	2	NRM 558395	SAM ZM41892
Ziphiidae	Mesoplodon bidens	1	NRM 558398
Ziphiidae	Mesoplodon carlhubbsi	1	USNM 504128
Ziphiidae	Mesoplodon densirostris	2	USNM 550754	USNM 550951
Ziphiidae	Mesoplodon europaeus	2	USNM 550824	USNM 593439
Ziphiidae	Mesoplodon grayi	1	PEM N0021
Ziphiidae	Mesoplodon layardii	1	PEM N0020
Ziphiidae	Mesoplodon mirus	3	SAM ZM36844	USNM 504612	USNM 504724
Ziphiidae	Mesoplodon perrini	1	USNM 504260
Ziphiidae	Mesoplodon stejnegeri	2	USNM 504731	USNM 550113
Ziphiidae	Ziphius cavirostris	2	USNM 347645	USNM 49599
Iniidae	Inia geoffrensis	3	SMNS 45662	USNM 395614	USNM 49582
Lipotidae	Lipotes vexillifer	1	AMNH 57333
Pontoporiidae	Pontoporia blainvillei	3	SMNS 45597	USNM 501179	USNM 504920
Monodontidae	Delphinapterus leucas	2	NRM 558404	USNM 571021
Monodontidae	Monodon monoceros	2	NRM 558407	USNM 594407
Phocoenidae	Neophocaena phocaenoides	3	SMNS 45680	SMNS 45681	USNM 240002
Phocoenidae	Phocoena dioptrica	1	USNM 571486
Phocoenidae	Phocoena phocoena	7	NRM 815072	NRM 835011	NRM 845002	NRM 855083	NRM 855196	USNM 550312	USNM 571709
Phocoenidae	Phocoenoides dalli	3	USNM 396304	USNM 504417	USNM 504969
Delphinidae	Cephalorhynchus commersonii	3	SAM ZM40555	USNM 550154	USNM 550156
Delphinidae	Cephalorhynchus eutropia	1	USNM 395374
Delphinidae	Cephalorhynchus heavisidii	3	SAM ZM19943	SAM ZM36717	SAM ZM40014
Delphinidae	Cephalorhynchus hectori	1	SAM ZM36182
Delphinidae	Delphinus delphis	5	NRM 805172	PEM N1649	SMNS 45763	USNM 500273	USNM 593770
Delphinidae	Feresa attenuata	3	PEM N4763	SMNS 8841	USNM 571268
Delphinidae	Globicephala macrorhynchus	2	USNM 22561	USNM 593641
Delphinidae	Globicephala melas	2	NRM 558264	USNM 21118
Delphinidae	Grampus griseus	2	USNM 347613	USNM 504328
Delphinidae	Lagenodelphis hosei	2	PEM N395	PEM N827
Delphinidae	Lagenorhynchus acutus	3	USNM 504153	USNM 504154	USNM 504164
Delphinidae	Lagenorhynchus albirostris	3	NRM 20065395	SMNS 7591	USNM 550208
Delphinidae	Lagenorhynchus australis	2	USNM 395347	USNM 395350
Delphinidae	Lagenorhynchus obliquidens	3	USNM 504412	USNM 504413	USNM 504415
Delphinidae	Lagenorhynchus obscurus	1	SAM ZM35681
Delphinidae	Lissodelphis borealis	2	USNM 484929	USNM 550026
Delphinidae	Orcinus orca	1	NRM 558401
Delphinidae	Peponocephala electra	3	SAM ZM38245	USNM 550399	USNM 593799
Delphinidae	Pseudorca crassidens	1	NRM 558405
Delphinidae	Sotalia fluviatilis	1	USNM 571558
Delphinidae	Sousa plumbea	4	PEM N1179	PEM N1266	PEM N1593	USNM 550939
Delphinidae	Stenella attenuata	3	USNM 395390	USNM 396028	USNM 500122
Delphinidae	Stenella clymene	3	USNM 550501	USNM 550511	USNM 550532
Delphinidae	Stenella coeruleoalba	2	USNM 504350	USNM 504384
Delphinidae	Stenella frontalis	3	USNM 21915	USNM 22017	USNM 504321
Delphinidae	Stenella longirostris	3	PEM N1278	USNM 395414	USNM 500017
Delphinidae	Steno bredanensis	3	SAM ZM41124	USNM 504462	USNM 504468
Delphinidae	Tursiops aduncus	1	SAM ZM38240
Delphinidae	Tursiops truncatus	10	SAM ZM35678	USNM 484529	USNM 504618	USNM 504726	USNM 550225	USNM 550364	USNM 550422	USNM 550852	USNM 571388	USNM 572831

## Sheet: Museum abbreviations & contact
Abbrevation	Institution Name	Place	Curator/Collection manager (at time of data collection)
NRM	Swedish Museum of Natural History	Stockholm, Sweden	Daniela Kalthoff
SMNS	Stuttgart State Museum of Natural History	Stuttgart, Germany	Stefan Merker
SAM	Iziko Museums of South Africa	Cape Town, South Africa	Denise Hamerton, Jofred Opperman
PEM	Port Elizabeth Museum	Port Elizabeth, South Africa	Greg Hofmeyr, Gill Watson
USNM	Smithsonian National Museum of Natural History	Washington DC, USA	Darrin Lunde, John Ososky
AMNH	American Museum of Natural History	New York, USA	Neil Duncan
