# Supplementary material for: Repatterning of mammalian backbone regionalization in cetaceans
Source: Nat Commun. 2024 Aug 31;15:7587. doi: 10.1038/s41467-024-51963-w (PMC11365943; doi:10.1038/s41467-024-51963-w)
Supplement: Supplementary file 5 — Supplementary Data 2 [file 41467_2024_51963_MOESM5_ESM.xlsx]

## Sheet: B.acu_USNM-49775
Region

## Sheet: B.bor_NRM-558432
Region

## Sheet: B.ede_NRM-558399
Region

## Sheet: B.ede_USNM-572922
Region

## Sheet: B.mus_USNM-124326
Region

## Sheet: B.phy_NRM-558434
Region

## Sheet: C.com_SAM-ZM40555
Region

## Sheet: C.com_USNM-550154
Region

## Sheet: C.com_USNM-550156
Region

## Sheet: C.eut_USNM-395374
Region

[truncated: 129 more sheets: C.hea_SAM-ZM19943, C.hea_SAM-ZM36717, C.hea_SAM-ZM40014, C.hec_SAM-ZM36182, D.del_NRM-805172, D.del_PEM-N1649, D.del_SMNS-45763, D.del_USNM-500273, D.del_USNM-593770, D.leu_NRM-558404, D.leu_USNM-571021, E.gla_NRM-558389, E.gla_USNM-593893, E.rob_USNM-593558, F.att_PEM-N4763, F.att_SMNS-8841, F.att_USNM-571268, G.gri_USNM-347613, G.gri_USNM-504328, G.mac_USNM-22561 …]
