# Supplementary material for: Repatterning of mammalian backbone regionalization in cetaceans
Source: Nat Commun. 2024 Aug 31;15:7587. doi: 10.1038/s41467-024-51963-w (PMC11365943; doi:10.1038/s41467-024-51963-w)
Supplement: Supplementary file 6 — Supplementary Data 3 [file 41467_2024_51963_MOESM6_ESM.xlsx]

## Sheet: Eco & vert. data
Species	Phylo group	Vertebral count	Ribs	Region score	Disparity	Habitat	Body length (m)	Speed: sustained (m/s)	Speed: burst (m/s)	References for swimming speed
Balaenoptera acutorostrata	Other	47	54.55	6.77808	0.0306169	Mixed	8.5	2.53333	7.2	Fish & Rohr (1999) ; Gough et al (2019)
Balaenoptera borealis	Other	55		7.16104	0.0248025	Offshore	14	3.45	9.93333	Fish & Rohr (1999)
Balaenoptera edeni	Other	52	23.08	7.52099	0.0268433	Offshore	13	2.105	8.2	Fish & Rohr (1999) ; Gough et al (2019)
Balaenoptera musculus	Other	65	35.71	7.21687	0.0202082	Offshore	24	3.97	9.3625	Fish & Rohr (1999) ; Gough et al (2019) ; Hirt et al (2017)
Balaenoptera physalus	Other	63		7.00647	0.0217122	Offshore	20	2.70333	7.8625	Fish & Rohr (1999) ; Gough et al (2019)
Cephalorhynchus commersonii	Delphinoid	65	53.85	8.64627	0.025269	Coasts	1.5	1.05		Shpak et al (2009)
Cephalorhynchus eutropia	Delphinoid	63	46.15	8.46661	0.0255941	Coasts
Cephalorhynchus heavisidii	Delphinoid	67	46.15	9.00894	0.0264494	Coasts
Cephalorhynchus hectori	Delphinoid	62	41.67	8.95232	0.0255278	Coasts
Delphinapterus leucas	Delphinoid	50	63.64	6.99934	0.0314797	Mixed	3.9	1.95	6.1	Fish & Rohr (1999)
Delphinus delphis	Delphinoid	76	35.71	8.32301	0.0245302	Offshore	2.05	2.2	10.5143	Fish & Rohr (1999); Hirt et al (2017)
Eschrichtius robustus	Other	47	42.86	7.05549	0.0293079	Coasts	14.5	2.06667	3.86667	Fish & Rohr (1999)
Eubalaena glacialis	Other	58	42.86	7.9657	0.025302	Coasts	14.5	1.8	3.85	Fish & Rohr (1999)
Feresa attenuata	Delphinoid	69	50	7.85665	0.0258292	Offshore
Globicephala macrorhynchus	Delphinoid	57	63.64	7.87466	0.0263678	Offshore
Globicephala melas	Delphinoid	60	54.55	8.01797	0.0267783	Offshore	4.9	3.1		Fish & Rohr (1999)
Grampus griseus	Delphinoid	70	53.85	8.17789	0.0258604	Offshore	3.2	1.8	8.35	Fish & Rohr (1999)
Hyperoodon ampullatus	Other	44	66.67	6.02202	0.0321204	Offshore	8	1.4		Martín López et al (2015)
Hyperoodon planifrons	Other	45	66.67	7.42344	0.0353294	Offshore
Inia geoffrensis	Other	42	53.85	6.26267	0.0384886	Rivers&Bays	2.15	0.65	3.9	Fish & Rohr (1999)
Kogia breviceps	Other	53	58.33	8.21021	0.0291227	Offshore	3.05	1.5		Fish & Rohr (1999)
Kogia sima	Other	57	69.23	7.13827	0.0250329	Offshore
Lagenodelphis hosei	Delphinoid	79	33.33	9.40582	0.0229044	Offshore	2.3		7.7	Fish & Rohr (1999)
Lagenorhynchus acutus	Delphinoid	82	40	7.83401	0.0207185	Offshore	2.2	3.175		Fish & Rohr (1999)
Lagenorhynchus albirostris	Delphinoid	91	40	8.77494	0.0213909	Offshore
Lagenorhynchus australis	Delphinoid	68	53.85	8.34173	0.0259153	Coasts
Lagenorhynchus obliquidens	Delphinoid	75	42.86	9.05022	0.0244202	Offshore	2.05		7.45	Fish & Rohr (1999)
Lagenorhynchus obscurus	Delphinoid	70	46.15	7.04415	0.0242447	Coasts	1.85	3.035	6.56	Fish & Rohr (1999) ; Würsig et al (2007)
Lipotes vexillifer	Other	44	60	6.04375	0.0333227	Rivers&Bays
Lissodelphis borealis	Delphinoid	91	33.33	8.41056	0.0193899	Offshore	2.5		9.4	Fish & Rohr (1999)
Megaptera novaeangliae	Other	53	14.29	6.58848	0.0307082	Coasts	13.25	2.03	6.3925	Fish & Rohr (1999) ; Gough et al (2019); Hirt et al (2017)
Mesoplodon bidens	Other	43	70	7.14281	0.0333146	Offshore
Mesoplodon carlhubbsi	Other	46	70	6.0277	0.0309072	Offshore
Mesoplodon densirostris	Other	47	70	7.52994	0.0323422	Offshore	5.25	1.35		Martín López et al (2015)
Mesoplodon europaeus	Other	47	70	7.55537	0.0321084	Offshore
Mesoplodon grayi	Other	45	40	7.02276	0.0353695	Offshore
Mesoplodon layardii	Other	44	70	7.47434	0.0361346	Offshore
Mesoplodon mirus	Other	47	70	7.92115	0.0302919	Offshore
Mesoplodon perrini	Other	49	70	7.9927	0.0295117	Offshore
Mesoplodon stejnegeri	Other	46	77.78	6.98097	0.0316488	Offshore	5.15	1.8	3.1	Fish & Rohr (1999)
Monodon monoceros	Delphinoid	53	63.64	7.78398	0.0313289	Mixed	4.4	1.55		Fish & Rohr (1999)
Neophocaena phocaenoides	Delphinoid	62	53.85	7.86583	0.0248409	Rivers&Bays	1.55	1.3		Sato et al (2007)
Orcinus orca	Delphinoid	53	50	8.0046	0.0267209	Mixed	7.65	3.23333	11.5437	Fish & Rohr (1999) ; Sato et al (2007); Hirt et al (2017)
Peponocephala electra	Delphinoid	81	42.86	8.79499	0.0218089	Offshore
Phocoena dioptrica	Delphinoid	59	64.29	7.672	0.0238618	Mixed
Phocoena phocoena	Delphinoid	67	53.85	7.57862	0.0246041	Coasts	1.65	2.15	5.75	Fish & Rohr (1999)
Phocoenoides dalli	Delphinoid	97	70.59	9.48333	0.0200383	Offshore	1.95	2.875	10.0667	Fish & Rohr (1999)
Physeter macrocephalus	Other	50	72.73	8.00203	0.0294058	Offshore	14.5	2.15	8.15	Fish & Rohr (1999) ; Sato et al (2007); Hirt et al (2017)
Platanista gangetica	Other	47	60	6.69799	0.0298413	Rivers&Bays
Pontoporia blainvillei	Other	43	40	6.02458	0.0402332	Rivers&Bays	1.5	1.3		Perrin et al (2009), Chapter: Pontoporia blainvillei
Pseudorca crassidens	Delphinoid	48	60	7.86804	0.030522	Offshore	5.15	4.9	7.73	Fish & Rohr (1999)
Sotalia fluviatilis	Delphinoid	56	33.33	7.93401	0.0282168	Rivers&Bays	1.55	2.4		Fish & Rohr (1999)
Sousa plumbea	Delphinoid	51	50	7.60293	0.0302582	Rivers&Bays
Stenella attenuata	Delphinoid	81	33.33	8.99166	0.0226663	Offshore	2.05	3.3	8.65	Fish & Rohr (1999)
Stenella clymene	Delphinoid	73	33.33	7.85494	0.0249038	Offshore
Stenella coeruleoalba	Delphinoid	80	33.33	8.64673	0.0226499	Offshore
Stenella frontalis	Delphinoid	71	35.71	8.68397	0.0256557	Mixed
Stenella longirostris	Delphinoid	76	40	8.34305	0.0252224	Mixed	1.7	2.825	4.8	Fish & Rohr (1999)
Steno bredanensis	Delphinoid	65	50	7.71641	0.0257068	Offshore
Tursiops aduncus	Delphinoid	60	38.46	7.86035	0.0273743	Coasts	2.6	0.76	4.86	Perrin et al (2009), Chapter: Tursiops aduncus
Tursiops truncatus	Delphinoid	66	33.33	8.36191	0.0261453	Mixed	2.9	3.595	8.40857	Fish & Rohr (1999)
Ziphius cavirostris	Other	46	77.78	7.35911	0.0318541	Offshore	6.25	1.3		Martín López et al (2015)

## Sheet: List of references
Reference in Table	Complete reference	Table/Appendix with swimming speed data
Perrin et al (2009)	Perrin, W.F., Würsig, B.G. & Thewissen, J.G.M. Encyclopedia of marine mammals. (Academic Press, 2009)
Fish & Rohr (1999)	Fish, F.E. & Rohr, J.J. Review of dolphin hydrodynamics and swimming performance (1999)	Appendix B
Würsig et al (2007)	Würsig, B., Duprey, N. & Weir, J. Dusky dolphins (Lagenorhynchus obscurus) in New Zealand waters. DOC Res. Dev. Ser. 270, 1–28 (2007)
Sato et al (2007)	Sato, K. et al. Stroke frequency, but not swimming speed, is related to body size in free-ranging seabirds, pinnipeds and cetaceans. Proc. R. Soc. B Biol. Sci. 274, 471–477 (2007)	Table 1
Shpak et al (2009)	Shpak, O.V., Liamin, O.I., Manger, P.R., Siegel, J.M. & Mukhametov, L.M. Rest and activity states in the Commerson’s dolphin (Cephalorhynchus commersonii). Zh. Evol. Biokhim. Fiziol. 45, 97–104 (2009)
Martín López et al (2015)	Martín López, L.M., Miller, P.J.O., Aguilar de Soto, N. & Johnson, M. Gait switches in deep-diving beaked whales: Biomechanical strategies for long-duration dives. J. Exp. Biol. 218, 1325–1338 (2015)	Table 1
Hirt et al (2017)	Hirt, M.R., Jetz, W., Rall, B.C. & Brose, U. A general scaling law reveals why the largest animals are not the fastest. Nat. Ecol. Evol. 1, 1116–1122 (2017)	Supplemental Table
Gough et al (2019)	Gough, W.T. et al. Scaling of swimming performance in baleen whales. J. Exp. Biol. 222, jeb204172 (2019).	Table 1
