# Supplementary material for: Repatterning of mammalian backbone regionalization in cetaceans
Source: Nat Commun. 2024 Aug 31;15:7587. doi: 10.1038/s41467-024-51963-w (PMC11365943; doi:10.1038/s41467-024-51963-w)
Supplement: Supplementary file 8 — Source data [file 41467_2024_51963_MOESM8_ESM.xlsx]

## Sheet: Fig. 2a + 2b
Figures 2a, b: PCO scores and module appartenance of each vertebra + data points of average trajectories
COLUMN	DESCRIPTION
Specimen	Name of specimen as: First letter of genus name, 3 first letters of species name, museum abbreviation, collection number
Vert	Number of the vertebra in the backbone of the specimen
PCO1 to PCO3	Scores of PCO1 to 3 for each vertebra / position point
Cluster	Name of the cluster to which each vertebra belongs based on spectral clustering analysis
Pos.	Position number along the curve of each point
Curve	Type of curve: NoPosLum: data points of average path for specimens without a posterior lumbar module; PosLum: data points of average path for specimens with a posterior lumbar module
PCO scatter plot:								Data points for average path curves:
Specimen	Vert	PCO1	PCO2	PCO3	Cluster			Pos.	PCO1	PCO2	PCO3	Curve
P.bla_USNM-504920	8	-0.105145	-0.100347	-0.0268231	Ant.tho			1	-0.106175	-0.0812009	-0.0374071	NoPosLum
P.bla_USNM-504920	9	-0.0837194	-0.0985826	-0.0280371	Ant.tho			2	-0.0569492	-0.0754403	-0.0209642	NoPosLum
P.bla_USNM-504920	10	-0.0162721	-0.0824558	-0.0242207	Ant.tho			3	-0.0103284	-0.0697571	-0.00224053	NoPosLum
P.bla_USNM-504920	11	0.00169655	-0.073922	-0.0178374	Ant.tho			4	0.0203641	-0.0661356	0.00746973	NoPosLum
P.bla_USNM-504920	12	0.0198283	-0.0694513	0.00231718	Ant.tho			5	0.0446495	-0.0648389	0.0141116	NoPosLum
P.bla_USNM-504920	13	0.0414489	-0.0650582	0.0082832	Ant.tho			6	0.0682356	-0.0641807	0.023321	NoPosLum
P.bla_USNM-504920	14	0.0774377	-0.0684174	0.027808	Tho-lum			7	0.0956902	-0.068741	0.0268207	NoPosLum
P.bla_USNM-504920	15	0.0944022	-0.0629258	0.0252267	Tho-lum			8	0.119404	-0.0732546	0.0229695	NoPosLum
P.bla_USNM-504920	16	0.129297	-0.0618092	0.0333306	Tho-lum			9	0.133907	-0.0731507	0.0196191	NoPosLum
P.bla_USNM-504920	17	0.166265	-0.0789216	0.0612936	Tho-lum			10	0.140006	-0.0688692	0.0151978	NoPosLum
P.bla_USNM-504920	18	0.180023	-0.0751509	0.0592515	Tho-lum			11	0.145153	-0.058195	0.0104141	NoPosLum
P.bla_USNM-504920	19	0.199394	-0.0680674	0.0654614	Tho-lum			12	0.149403	-0.0539044	0.00737751	NoPosLum
P.bla_USNM-504920	20	0.196548	-0.0691977	0.0427377	Tho-lum			13	0.153096	-0.048324	0.00677581	NoPosLum
P.bla_USNM-504920	21	0.193399	-0.0545665	0.0527315	Tho-lum			14	0.151645	-0.0416786	0.0039151	NoPosLum
P.bla_USNM-504920	22	0.179076	-0.0511206	0.0351614	Tho-lum			15	0.151041	-0.0328502	0.00162074	NoPosLum
P.bla_USNM-504920	23	0.179548	-0.0425284	0.0453456	Tho-lum			16	0.15526	0.00135959	-0.000708359	NoPosLum
P.bla_USNM-504920	24	0.205634	0.0811008	0.0359528	Caudal			17	0.162333	0.0397834	-0.0029607	NoPosLum
P.bla_USNM-504920	25	0.184864	0.143118	0.0393091	Caudal			18	0.157359	0.0756949	-0.00215211	NoPosLum
P.bla_USNM-504920	26	0.139544	0.137243	0.0363948	Caudal			19	0.14095	0.104713	-0.00151099	NoPosLum
P.bla_USNM-504920	27	0.0546998	0.147171	0.00915231	Peduncle			20	0.107596	0.130738	0.00402069	NoPosLum
P.bla_USNM-504920	28	0.00239576	0.153994	0.00609976	Peduncle			21	0.0701083	0.140075	0.0113526	NoPosLum
P.bla_USNM-504920	29	-0.0425696	0.162007	-0.0280859	Peduncle			22	0.0203523	0.144987	0.0108171	NoPosLum
P.bla_USNM-504920	30	-0.125923	0.160093	-0.0823996	Peduncle			23	-0.0311767	0.143606	0.007901	NoPosLum
P.bla_USNM-504920	31	-0.185663	0.138459	-0.0952355	Peduncle			24	-0.0800133	0.132851	0.00580995	NoPosLum
P.bla_USNM-504920	32	-0.226083	0.113679	-0.0937469	Peduncle			25	-0.128941	0.104565	-0.000899951	NoPosLum
P.bla_USNM-504920	33	-0.227318	0.0636106	-0.0737651	Peduncle			26	-0.183137	0.0567756	-0.00807482	NoPosLum
P.bla_USNM-504920	34	-0.233729	-0.0168409	-0.0394514	Peduncle			27	-0.221203	0.0128119	-0.00833461	NoPosLum
P.bla_USNM-504920	35	-0.243523	-0.0207078	-0.037057	Fluke			28	-0.244597	-0.0169693	-0.00587083	NoPosLum
P.bla_USNM-504920	36	-0.254623	-0.0236757	-0.0362953	Fluke			29	-0.258303	-0.0289679	-0.00490111	NoPosLum
P.bla_USNM-504920	37	-0.263122	-0.0255693	-0.0371001	Fluke			30	-0.268721	-0.0336445	-0.00457388	NoPosLum
P.bla_USNM-504920	38	-0.274718	-0.0280483	-0.0392475	Fluke			31	-0.279866	-0.03785	-0.00521096	NoPosLum
P.bla_USNM-504920	39	-0.28468	-0.0302064	-0.0411932	Fluke			32	-0.291851	-0.0406756	-0.00644736	NoPosLum
P.bla_USNM-504920	40	-0.295966	-0.0326338	-0.0434207	Fluke			33	-0.302823	-0.043234	-0.00745965	NoPosLum
P.dal_USNM-396304	8	-0.0224824	-0.0574564	0.0599981	Ant.tho			1	-0.103493	-0.0712948	-0.00731208	PosLum
P.dal_USNM-396304	9	0.0329537	-0.0559647	0.079712	Ant.tho			2	-0.0238251	-0.0649088	0.0343279	PosLum
P.dal_USNM-396304	10	0.0593393	-0.0595645	0.101469	Tho-lum			3	0.0342162	-0.0628733	0.0643818	PosLum
P.dal_USNM-396304	11	0.0698302	-0.0633012	0.0907747	Tho-lum			4	0.0696864	-0.0665421	0.0786355	PosLum
P.dal_USNM-396304	12	0.0779606	-0.0719391	0.114983	Tho-lum			5	0.106605	-0.0699162	0.0846214	PosLum
P.dal_USNM-396304	13	0.0786942	-0.0688038	0.113206	Tho-lum			6	0.129773	-0.0749141	0.0779075	PosLum
P.dal_USNM-396304	14	0.0830982	-0.0714871	0.134463	Tho-lum			7	0.14021	-0.0816518	0.0594959	PosLum
P.dal_USNM-396304	15	0.0770497	-0.0689994	0.118836	Tho-lum			8	0.129378	-0.0786978	0.0308979	PosLum
P.dal_USNM-396304	16	0.0779142	-0.0661366	0.123069	Tho-lum			9	0.11879	-0.0744141	0.00490467	PosLum
P.dal_USNM-396304	17	0.0834346	-0.068702	0.120599	Tho-lum			10	0.10907	-0.0701057	-0.0148266	PosLum
P.dal_USNM-396304	18	0.0876509	-0.0681628	0.125707	Tho-lum			11	0.0983254	-0.065233	-0.0313108	PosLum
P.dal_USNM-396304	19	0.097541	-0.0662624	0.128454	Tho-lum			12	0.0881076	-0.0662858	-0.0514335	PosLum
P.dal_USNM-396304	20	0.113969	-0.0665449	0.1314	Tho-lum			13	0.0767312	-0.0692804	-0.0682235	PosLum
P.dal_USNM-396304	21	0.13449	-0.0801995	0.139574	Tho-lum			14	0.0696631	-0.0638063	-0.0776408	PosLum
P.dal_USNM-396304	22	0.137474	-0.0804773	0.125167	Tho-lum			15	0.0667032	-0.0567857	-0.080374	PosLum
P.dal_USNM-396304	23	0.129756	-0.0743351	0.0996249	Tho-lum			16	0.0734108	-0.0318151	-0.0793824	PosLum
P.dal_USNM-396304	24	0.0855563	-0.0690449	0.0974783	Tho-lum			17	0.0876985	0.00859116	-0.0779063	PosLum
P.dal_USNM-396304	25	0.105767	-0.0724739	0.027245	Tho-lum			18	0.105787	0.045189	-0.0751611	PosLum
P.dal_USNM-396304	26	0.0920803	-0.0773384	0.00235312	Tho-lum			19	0.118221	0.0773652	-0.0719087	PosLum
P.dal_USNM-396304	27	0.102862	-0.074155	0.00683158	Tho-lum			20	0.121968	0.0988467	-0.0588575	PosLum
P.dal_USNM-396304	28	0.0733549	-0.0931021	-0.0319202	Tho-lum			21	0.112503	0.11757	-0.0399705	PosLum
P.dal_USNM-396304	29	0.104255	-0.0761181	-0.0167347	Tho-lum			22	0.0900217	0.131518	-0.016229	PosLum
P.dal_USNM-396304	30	0.104034	-0.0747106	-0.0206696	Tho-lum			23	0.0568649	0.142609	0.00989059	PosLum
P.dal_USNM-396304	31	0.103613	-0.0793064	-0.0275762	Tho-lum			24	0.0185319	0.151296	0.0389439	PosLum
P.dal_USNM-396304	32	0.107213	-0.0726705	-0.0349584	Tho-lum			25	-0.0314169	0.156719	0.0628764	PosLum
P.dal_USNM-396304	33	0.10268	-0.0706051	-0.0390524	Tho-lum			26	-0.0858623	0.144255	0.0678518	PosLum
P.dal_USNM-396304	34	0.109046	-0.0676525	-0.0424577	Tho-lum			27	-0.142953	0.105823	0.0388523	PosLum
P.dal_USNM-396304	35	0.0821297	-0.0695754	-0.0692694	Post.lum			28	-0.216485	0.0368508	0.00263858	PosLum
P.dal_USNM-396304	36	0.0695644	-0.0790199	-0.0829967	Post.lum			29	-0.245127	-0.0131027	0.00431952	PosLum
P.dal_USNM-396304	37	0.0725876	-0.0761803	-0.0866828	Post.lum			30	-0.257588	-0.0285716	0.00820262	PosLum
P.dal_USNM-396304	38	0.0672113	-0.0787768	-0.0906684	Post.lum			31	-0.271384	-0.0362202	0.00992681	PosLum
P.dal_USNM-396304	39	0.070041	-0.0706824	-0.087729	Post.lum			32	-0.284316	-0.0398476	0.00937611	PosLum
P.dal_USNM-396304	40	0.0705451	-0.0708717	-0.0864757	Post.lum			33	-0.302966	-0.044221	0.00827717	PosLum
P.dal_USNM-396304	41	0.0645793	-0.0756949	-0.0993796	Post.lum
P.dal_USNM-396304	42	0.0777637	-0.0648051	-0.0827215	Post.lum
P.dal_USNM-396304	43	0.0736357	-0.0648663	-0.0959085	Post.lum
P.dal_USNM-396304	44	0.0708154	-0.0682143	-0.0907958	Post.lum
P.dal_USNM-396304	45	0.0694601	-0.0632837	-0.0931828	Post.lum
P.dal_USNM-396304	46	0.0686791	-0.0629353	-0.0970187	Post.lum
P.dal_USNM-396304	47	0.0679349	-0.0602544	-0.0951315	Post.lum
P.dal_USNM-396304	48	0.0692861	-0.0548089	-0.0895427	Post.lum
P.dal_USNM-396304	49	0.0735702	-0.0471165	-0.0839269	Post.lum
P.dal_USNM-396304	50	0.0908031	0.0345708	-0.107645	Caudal
P.dal_USNM-396304	51	0.0861899	0.0524978	-0.110608	Caudal
P.dal_USNM-396304	52	0.103721	0.077893	-0.118907	Caudal
P.dal_USNM-396304	53	0.103958	0.0842613	-0.119252	Caudal
P.dal_USNM-396304	54	0.0968965	0.0481107	-0.108559	Caudal
P.dal_USNM-396304	55	0.0977112	0.0642012	-0.120375	Caudal
P.dal_USNM-396304	56	0.0970825	0.0673853	-0.127251	Caudal
P.dal_USNM-396304	57	0.114278	0.110776	-0.120915	Caudal
P.dal_USNM-396304	58	0.100548	0.0907495	-0.118595	Caudal
P.dal_USNM-396304	59	0.0951457	0.0836463	-0.116599	Caudal
P.dal_USNM-396304	60	0.0920559	0.0927559	-0.108389	Caudal
P.dal_USNM-396304	61	0.0958219	0.0977525	-0.0954938	Caudal
P.dal_USNM-396304	62	0.0938518	0.101228	-0.0963563	Caudal
P.dal_USNM-396304	63	0.0938475	0.112719	-0.0770133	Caudal
P.dal_USNM-396304	64	0.0773821	0.115568	-0.0745926	Caudal
P.dal_USNM-396304	65	0.120754	0.121844	-0.0255638	Caudal
P.dal_USNM-396304	66	0.0839214	0.129972	-0.0294602	Caudal
P.dal_USNM-396304	67	0.0670089	0.133126	-0.0115943	Caudal
P.dal_USNM-396304	68	0.0436821	0.141906	-0.0142693	Peduncle
P.dal_USNM-396304	69	0.0243659	0.135569	-0.00577101	Peduncle
P.dal_USNM-396304	70	-0.00772861	0.145402	0.00664609	Peduncle
P.dal_USNM-396304	71	-0.0221755	0.141857	0.0129587	Peduncle
P.dal_USNM-396304	72	-0.0640417	0.142942	0.0264187	Peduncle
P.dal_USNM-396304	73	-0.105681	0.141474	0.0181032	Peduncle
P.dal_USNM-396304	74	-0.115133	0.141371	0.0436719	Peduncle
P.dal_USNM-396304	75	-0.118765	0.136949	0.0361354	Peduncle
P.dal_USNM-396304	76	-0.12289	0.130363	0.03175	Peduncle
P.dal_USNM-396304	77	-0.129875	0.124519	0.0158338	Peduncle
P.dal_USNM-396304	78	-0.146987	0.116783	-0.00821014	Peduncle
P.dal_USNM-396304	79	-0.199759	0.102125	-0.0201368	Peduncle
P.dal_USNM-396304	80	-0.224854	0.0839251	-0.0115793	Peduncle
P.dal_USNM-396304	81	-0.233637	0.0612845	-0.00292139	Peduncle
P.dal_USNM-396304	82	-0.244247	0.0509677	0.0010743	Peduncle
P.dal_USNM-396304	83	-0.24736	-0.0325912	0.0221069	Fluke
P.dal_USNM-396304	84	-0.251815	-0.0338805	0.0216289	Fluke
P.dal_USNM-396304	85	-0.255138	-0.0347113	0.0214922	Fluke
P.dal_USNM-396304	86	-0.258678	-0.0356328	0.0213215	Fluke
P.dal_USNM-396304	87	-0.260999	-0.0361717	0.0212858	Fluke
P.dal_USNM-396304	88	-0.266725	-0.0375357	0.0211058	Fluke
P.dal_USNM-396304	89	-0.275256	-0.0396359	0.0207436	Fluke
P.dal_USNM-396304	90	-0.279503	-0.0406192	0.0206646	Fluke
P.dal_USNM-396304	91	-0.286581	-0.0423586	0.0203642	Fluke
P.dal_USNM-396304	92	-0.293664	-0.0440641	0.0201208	Fluke
P.dal_USNM-396304	93	-0.301396	-0.0459171	0.0198619	Fluke
P.dal_USNM-396304	94	-0.308359	-0.047575	0.0196562	Fluke
P.dal_USNM-396304	95	-0.321867	-0.050778	0.0192777	Fluke
P.dio_USNM-571486	8	-0.121926	-0.0914257	-0.0457176	Ant.tho
P.dio_USNM-571486	9	-0.0819647	-0.0936239	-0.0288884	Ant.tho
P.dio_USNM-571486	10	-0.0633476	-0.0889686	-0.0191614	Ant.tho
P.dio_USNM-571486	11	0.00291172	-0.0704834	-0.00065291	Ant.tho
P.dio_USNM-571486	12	0.0259473	-0.0683565	-0.00108288	Ant.tho
P.dio_USNM-571486	13	0.0427048	-0.0624853	0.00913355	Ant.tho
P.dio_USNM-571486	14	0.0487533	-0.0552919	0.0184938	Ant.tho
P.dio_USNM-571486	15	0.0599643	-0.0569206	0.0256703	Ant.tho
P.dio_USNM-571486	16	0.0659668	-0.0586014	0.0172814	Tho-lum
P.dio_USNM-571486	17	0.0687012	-0.0508765	0.0420069	Tho-lum
P.dio_USNM-571486	18	0.0971974	-0.0548626	0.05079	Tho-lum
P.dio_USNM-571486	19	0.112756	-0.0487497	0.0516396	Tho-lum
P.dio_USNM-571486	20	0.132645	-0.062924	0.0499125	Tho-lum
P.dio_USNM-571486	21	0.123338	-0.0721446	0.0496859	Tho-lum
P.dio_USNM-571486	22	0.141716	-0.0804281	0.0410458	Tho-lum
P.dio_USNM-571486	23	0.15041	-0.0803236	0.0400958	Tho-lum
P.dio_USNM-571486	24	0.151395	-0.0707378	0.0381443	Tho-lum
P.dio_USNM-571486	25	0.143344	-0.0720913	0.0284953	Tho-lum
P.dio_USNM-571486	26	0.119231	-0.059386	0.0174696	Tho-lum
P.dio_USNM-571486	27	0.124609	-0.0582819	0.0112171	Tho-lum
P.dio_USNM-571486	28	0.129627	-0.0576387	-0.00221871	Tho-lum
P.dio_USNM-571486	29	0.119463	-0.0490968	-0.00658076	Tho-lum
P.dio_USNM-571486	30	0.114189	-0.0399663	-0.0108007	Tho-lum
P.dio_USNM-571486	31	0.106164	-0.0393539	-0.0177645	Tho-lum
P.dio_USNM-571486	32	0.109036	-0.0338654	-0.0258097	Tho-lum
P.dio_USNM-571486	33	0.102644	-0.0260975	-0.0372583	Tho-lum
P.dio_USNM-571486	34	0.106812	-0.0181178	-0.0264745	Tho-lum
P.dio_USNM-571486	35	0.0959019	-0.0124149	-0.0234881	Tho-lum
P.dio_USNM-571486	36	0.127463	0.0838959	-0.0296647	Caudal
P.dio_USNM-571486	37	0.122938	0.105441	-0.0430967	Caudal
P.dio_USNM-571486	38	0.113699	0.107507	-0.0342104	Caudal
P.dio_USNM-571486	39	0.116632	0.117841	-0.0293304	Caudal
P.dio_USNM-571486	40	0.113824	0.115368	-0.0333377	Caudal
P.dio_USNM-571486	41	0.0972071	0.127069	-0.00527385	Caudal
P.dio_USNM-571486	42	0.0773895	0.120116	-0.010763	Caudal
P.dio_USNM-571486	43	0.0591505	0.129159	-0.00925235	Caudal
P.dio_USNM-571486	44	0.014908	0.127112	-0.0250995	Peduncle
P.dio_USNM-571486	45	-0.0252824	0.127827	-0.0391504	Peduncle
P.dio_USNM-571486	46	-0.0522955	0.132132	-0.0340708	Peduncle
P.dio_USNM-571486	47	-0.0877184	0.134471	-0.020939	Peduncle
P.dio_USNM-571486	48	-0.103025	0.124295	-0.00817859	Peduncle
P.dio_USNM-571486	49	-0.114494	0.108985	0.0185622	Peduncle
P.dio_USNM-571486	50	-0.125068	0.101009	0.00577076	Peduncle
P.dio_USNM-571486	51	-0.138784	0.0992989	-0.0104313	Peduncle
P.dio_USNM-571486	52	-0.188517	0.082747	-0.0260322	Peduncle
P.dio_USNM-571486	53	-0.205574	0.0664321	-0.0186303	Peduncle
P.dio_USNM-571486	54	-0.230206	-0.0223056	0.00936081	Fluke
P.dio_USNM-571486	55	-0.235009	-0.023678	0.00860359	Fluke
P.dio_USNM-571486	56	-0.243455	-0.0273526	0.00927949	Fluke
P.dio_USNM-571486	57	-0.252427	-0.0298493	0.00903241	Fluke
P.dio_USNM-571486	58	-0.258207	-0.031248	0.00871589	Fluke
P.dio_USNM-571486	59	-0.264462	-0.0326328	0.00854908	Fluke
P.dal_USNM-504969	8	-0.114837	-0.0591199	-0.00288583	Ant.tho
P.dal_USNM-504969	9	-0.057248	-0.0487651	0.00822939	Ant.tho
P.dal_USNM-504969	10	0.0294101	-0.0406046	0.0703745	Ant.tho
P.dal_USNM-504969	11	0.0671761	-0.0576071	0.107387	Tho-lum
P.dal_USNM-504969	12	0.0788146	-0.067073	0.122637	Tho-lum
P.dal_USNM-504969	13	0.0861342	-0.0729422	0.135903	Tho-lum
P.dal_USNM-504969	14	0.0854501	-0.071891	0.13088	Tho-lum
P.dal_USNM-504969	15	0.0794112	-0.070304	0.121358	Tho-lum
P.dal_USNM-504969	16	0.0825235	-0.0729683	0.124812	Tho-lum
P.dal_USNM-504969	17	0.0790525	-0.0700451	0.117175	Tho-lum
P.dal_USNM-504969	18	0.0811267	-0.0694633	0.118857	Tho-lum
P.dal_USNM-504969	19	0.0889861	-0.0647114	0.122981	Tho-lum
P.dal_USNM-504969	20	0.086606	-0.0574115	0.105136	Tho-lum
P.dal_USNM-504969	21	0.0947983	-0.0615156	0.103476	Tho-lum
P.dal_USNM-504969	22	0.10633	-0.0589729	0.101765	Tho-lum
P.dal_USNM-504969	23	0.107209	-0.0576807	0.0832762	Tho-lum
P.dal_USNM-504969	24	0.125044	-0.068836	0.0633848	Tho-lum
P.dal_USNM-504969	25	0.126083	-0.0738784	0.0459616	Tho-lum
P.dal_USNM-504969	26	0.0819479	-0.0851056	-0.0117355	Tho-lum
P.dal_USNM-504969	27	0.079328	-0.0867819	-0.019096	Tho-lum
P.dal_USNM-504969	28	0.0856563	-0.0894699	-0.0346378	Tho-lum
P.dal_USNM-504969	29	0.0768663	-0.0859574	-0.0425601	Tho-lum
P.dal_USNM-504969	30	0.0756269	-0.0830289	-0.0458185	Tho-lum
P.dal_USNM-504969	31	0.0725968	-0.0868256	-0.054411	Post.lum
P.dal_USNM-504969	32	0.0713863	-0.0840669	-0.0589959	Post.lum
P.dal_USNM-504969	33	0.0662928	-0.0807452	-0.0613091	Post.lum
P.dal_USNM-504969	34	0.0622839	-0.0797424	-0.0709468	Post.lum
P.dal_USNM-504969	35	0.060766	-0.077047	-0.0722039	Post.lum
P.dal_USNM-504969	36	0.0594988	-0.0801716	-0.0717988	Post.lum
P.dal_USNM-504969	37	0.0619727	-0.0797601	-0.0786661	Post.lum
P.dal_USNM-504969	38	0.0659345	-0.0788304	-0.0810769	Post.lum
P.dal_USNM-504969	39	0.0600416	-0.0777318	-0.0916395	Post.lum
P.dal_USNM-504969	40	0.0657437	-0.0755879	-0.0883636	Post.lum
P.dal_USNM-504969	41	0.0600556	-0.0787621	-0.0937166	Post.lum
P.dal_USNM-504969	42	0.0652945	-0.0751519	-0.0877025	Post.lum
P.dal_USNM-504969	43	0.062517	-0.073251	-0.0938669	Post.lum
P.dal_USNM-504969	44	0.0668836	-0.071571	-0.0865308	Post.lum
P.dal_USNM-504969	45	0.0572843	-0.075149	-0.0993345	Post.lum
P.dal_USNM-504969	46	0.0657234	-0.0766887	-0.0981019	Post.lum
P.dal_USNM-504969	47	0.062798	-0.0694053	-0.0907314	Post.lum
P.dal_USNM-504969	48	0.0633754	-0.0653445	-0.0897972	Post.lum
P.dal_USNM-504969	49	0.0715377	-0.0564462	-0.0836066	Post.lum
P.dal_USNM-504969	50	0.103328	0.0547307	-0.102236	Caudal
P.dal_USNM-504969	51	0.0974602	0.0458465	-0.0921707	Caudal
P.dal_USNM-504969	52	0.0947853	0.0512006	-0.0887787	Caudal
P.dal_USNM-504969	53	0.113171	0.0715194	-0.0945053	Caudal
P.dal_USNM-504969	54	0.111424	0.0691576	-0.0942068	Caudal
P.dal_USNM-504969	55	0.10528	0.0763002	-0.101077	Caudal
P.dal_USNM-504969	56	0.102171	0.0673915	-0.0995252	Caudal
P.dal_USNM-504969	57	0.0990082	0.0688224	-0.101623	Caudal
P.dal_USNM-504969	58	0.0985849	0.0800884	-0.104416	Caudal
P.dal_USNM-504969	59	0.139876	0.101773	-0.0694471	Caudal
P.dal_USNM-504969	60	0.134648	0.0972492	-0.0772059	Caudal
P.dal_USNM-504969	61	0.140473	0.108912	-0.0526819	Caudal
P.dal_USNM-504969	62	0.143018	0.109603	-0.0362563	Caudal
P.dal_USNM-504969	63	0.137299	0.109768	-0.0259636	Caudal
P.dal_USNM-504969	64	0.130015	0.112132	-0.0154744	Caudal
P.dal_USNM-504969	65	0.132008	0.115227	-0.00781002	Caudal
P.dal_USNM-504969	66	0.127386	0.122846	0.00275167	Caudal
P.dal_USNM-504969	67	0.117116	0.126793	0.0136808	Caudal
P.dal_USNM-504969	68	0.0967971	0.126636	0.00419502	Caudal
P.dal_USNM-504969	69	0.0794304	0.129753	0.0142424	Caudal
P.dal_USNM-504969	70	0.066357	0.13099	0.0310886	Peduncle
P.dal_USNM-504969	71	0.039004	0.127318	0.0394353	Peduncle
P.dal_USNM-504969	72	0.0151792	0.12471	0.0327091	Peduncle
P.dal_USNM-504969	73	-0.0218653	0.122299	0.0286258	Peduncle
P.dal_USNM-504969	74	-0.041329	0.109824	0.0315261	Peduncle
P.dal_USNM-504969	75	-0.0737136	0.124725	0.0476469	Peduncle
P.dal_USNM-504969	76	-0.116435	0.11432	0.0160336	Peduncle
P.dal_USNM-504969	77	-0.124324	0.111741	0.0172315	Peduncle
P.dal_USNM-504969	78	-0.132548	0.11093	0.00656285	Peduncle
P.dal_USNM-504969	79	-0.135326	0.0998635	0.0104712	Peduncle
P.dal_USNM-504969	80	-0.153434	0.0970452	-0.0160579	Peduncle
P.dal_USNM-504969	81	-0.199306	0.074733	-0.0163828	Peduncle
P.dal_USNM-504969	82	-0.221927	0.0489375	-0.0120744	Peduncle
P.dal_USNM-504969	83	-0.223911	-0.0227917	0.0129775	Fluke
P.dal_USNM-504969	84	-0.23134	-0.0280873	0.0171732	Fluke
P.dal_USNM-504969	85	-0.241077	-0.0320096	0.0173516	Fluke
P.dal_USNM-504969	86	-0.247477	-0.0338228	0.0169026	Fluke
P.dal_USNM-504969	87	-0.25235	-0.0350984	0.0165713	Fluke
P.dal_USNM-504969	88	-0.255905	-0.0359845	0.0164155	Fluke
P.dal_USNM-504969	89	-0.25823	-0.0364935	0.0163789	Fluke
P.dal_USNM-504969	90	-0.262477	-0.0375701	0.0161127	Fluke
P.dal_USNM-504969	91	-0.266107	-0.0384821	0.0158977	Fluke
P.dal_USNM-504969	92	-0.27157	-0.0398465	0.0155895	Fluke
P.dal_USNM-504969	93	-0.277701	-0.0413641	0.0152557	Fluke
P.dal_USNM-504969	94	-0.282335	-0.0424993	0.0150159	Fluke
P.dal_USNM-504969	95	-0.290889	-0.0446185	0.0145371	Fluke
P.dal_USNM-504969	96	-0.303838	-0.0477699	0.0138932	Fluke
P.dal_USNM-504969	97	-0.310086	-0.049273	0.0136116	Fluke
L.acu_USNM-504153	8	-0.105603	-0.0721463	-0.00322351	Ant.tho
L.acu_USNM-504153	9	-0.0794484	-0.067066	0.00625437	Ant.tho
L.acu_USNM-504153	10	-0.0212492	-0.0624874	0.0266508	Ant.tho
L.acu_USNM-504153	11	0.0207713	-0.0638311	0.0532592	Ant.tho
L.acu_USNM-504153	12	0.036027	-0.0709924	0.0572929	Ant.tho
L.acu_USNM-504153	13	0.0483864	-0.078541	0.0658044	Ant.tho
L.acu_USNM-504153	14	0.0696038	-0.0835726	0.0676618	Tho-lum
L.acu_USNM-504153	15	0.0816639	-0.0818653	0.0678179	Tho-lum
L.acu_USNM-504153	16	0.103006	-0.0737824	0.0855057	Tho-lum
L.acu_USNM-504153	17	0.111234	-0.0770082	0.0700998	Tho-lum
L.acu_USNM-504153	18	0.114467	-0.0734758	0.0654736	Tho-lum
L.acu_USNM-504153	19	0.119301	-0.0727363	0.0665438	Tho-lum
L.acu_USNM-504153	20	0.126535	-0.0744905	0.0660029	Tho-lum
L.acu_USNM-504153	21	0.139899	-0.0802697	0.0642471	Tho-lum
L.acu_USNM-504153	22	0.137311	-0.0747135	0.0584329	Tho-lum
L.acu_USNM-504153	23	0.128294	-0.0695968	0.0454716	Tho-lum
L.acu_USNM-504153	24	0.136866	-0.0683083	0.0423277	Tho-lum
L.acu_USNM-504153	25	0.124322	-0.0627502	0.0283544	Tho-lum
L.acu_USNM-504153	26	0.120953	-0.0545522	0.0213966	Tho-lum
L.acu_USNM-504153	27	0.116188	-0.0522037	0.0191563	Tho-lum
L.acu_USNM-504153	28	0.118596	-0.046025	0.0129854	Tho-lum
L.acu_USNM-504153	29	0.104316	-0.0468731	0.00167939	Tho-lum
L.acu_USNM-504153	30	0.106562	-0.0496704	-0.00385233	Tho-lum
L.acu_USNM-504153	31	0.106073	-0.0523151	-0.0110534	Tho-lum
L.acu_USNM-504153	32	0.107358	-0.0531067	-0.012701	Tho-lum
L.acu_USNM-504153	33	0.1141	-0.0508629	-0.014437	Tho-lum
L.acu_USNM-504153	34	0.100298	-0.0513859	-0.0235678	Tho-lum
L.acu_USNM-504153	35	0.090262	-0.0522459	-0.034046	Tho-lum
L.acu_USNM-504153	36	0.0896101	-0.04365	-0.0342299	Tho-lum
L.acu_USNM-504153	37	0.0818559	-0.0491355	-0.0451151	Tho-lum
L.acu_USNM-504153	38	0.0830602	-0.0483022	-0.0472034	Tho-lum
L.acu_USNM-504153	39	0.0805283	-0.0402157	-0.0528426	Post.lum
L.acu_USNM-504153	40	0.0763053	-0.0375571	-0.0562585	Post.lum
L.acu_USNM-504153	41	0.080161	-0.035618	-0.0545323	Post.lum
L.acu_USNM-504153	42	0.082648	-0.0336714	-0.0581702	Post.lum
L.acu_USNM-504153	43	0.0990025	0.0138259	-0.0612788	Caudal
L.acu_USNM-504153	44	0.107325	0.0407435	-0.0592492	Caudal
L.acu_USNM-504153	45	0.111354	0.0636857	-0.0705104	Caudal
L.acu_USNM-504153	46	0.108499	0.0520162	-0.0765591	Caudal
L.acu_USNM-504153	47	0.107933	0.0671945	-0.0837432	Caudal
L.acu_USNM-504153	48	0.113329	0.0902356	-0.0804176	Caudal
L.acu_USNM-504153	49	0.117148	0.102497	-0.0762805	Caudal
L.acu_USNM-504153	50	0.112775	0.0915389	-0.078224	Caudal
L.acu_USNM-504153	51	0.123197	0.108274	-0.0716765	Caudal
L.acu_USNM-504153	52	0.11396	0.101551	-0.074351	Caudal
L.acu_USNM-504153	53	0.121984	0.120244	-0.0553628	Caudal
L.acu_USNM-504153	54	0.101659	0.12627	-0.059619	Caudal
L.acu_USNM-504153	55	0.0899643	0.123193	-0.0434141	Caudal
L.acu_USNM-504153	56	0.0749258	0.127655	-0.0282684	Caudal
L.acu_USNM-504153	57	0.0564669	0.136315	-0.0337167	Caudal
L.acu_USNM-504153	58	0.0461772	0.130822	-0.0212409	Peduncle
L.acu_USNM-504153	59	0.0263884	0.139623	-0.00102345	Peduncle
L.acu_USNM-504153	60	0.00917406	0.137628	0.00902542	Peduncle
L.acu_USNM-504153	61	-0.00546549	0.140479	0.0123302	Peduncle
L.acu_USNM-504153	62	-0.0211819	0.138705	0.0229949	Peduncle
L.acu_USNM-504153	63	-0.0543972	0.153443	0.0563945	Peduncle
L.acu_USNM-504153	64	-0.0727853	0.143637	0.0536253	Peduncle
L.acu_USNM-504153	65	-0.0831023	0.151322	0.0666118	Peduncle
L.acu_USNM-504153	66	-0.0952655	0.135648	0.0594131	Peduncle
L.acu_USNM-504153	67	-0.13837	0.121305	-0.00365478	Peduncle
L.acu_USNM-504153	68	-0.225097	0.0978239	-0.016405	Peduncle
L.acu_USNM-504153	69	-0.24062	0.0763588	-0.0107041	Peduncle
L.acu_USNM-504153	70	-0.243416	-0.0334251	0.0199976	Fluke
L.acu_USNM-504153	71	-0.252547	-0.0360875	0.0191783	Fluke
L.acu_USNM-504153	72	-0.254075	-0.0364592	0.0190364	Fluke
L.acu_USNM-504153	73	-0.257134	-0.037228	0.0190148	Fluke
L.acu_USNM-504153	74	-0.266532	-0.0395284	0.0186843	Fluke
L.acu_USNM-504153	75	-0.273738	-0.041303	0.0183743	Fluke
L.acu_USNM-504153	76	-0.280079	-0.0428728	0.0180975	Fluke
L.acu_USNM-504153	77	-0.284848	-0.0440427	0.0179072	Fluke
L.acu_USNM-504153	78	-0.289938	-0.0452939	0.0176946	Fluke
L.acu_USNM-504153	79	-0.296702	-0.046947	0.0174302	Fluke
L.acu_USNM-504164	8	-0.105307	-0.0790479	-0.0165635	Ant.tho
L.acu_USNM-504164	9	-0.0881189	-0.0732966	0.00320332	Ant.tho
L.acu_USNM-504164	10	-0.0643127	-0.0680739	0.03547	Ant.tho
L.acu_USNM-504164	11	0.0136642	-0.0560697	0.0509519	Ant.tho
L.acu_USNM-504164	12	0.0233628	-0.0604739	0.0556474	Ant.tho
L.acu_USNM-504164	13	0.0396234	-0.0750461	0.071773	Ant.tho
L.acu_USNM-504164	14	0.0636799	-0.0827	0.0744959	Tho-lum
L.acu_USNM-504164	15	0.0841138	-0.0865024	0.075663	Tho-lum
L.acu_USNM-504164	16	0.116367	-0.0784416	0.0897727	Tho-lum
L.acu_USNM-504164	17	0.138425	-0.0904754	0.0915359	Tho-lum
L.acu_USNM-504164	18	0.146275	-0.0919004	0.0924295	Tho-lum
L.acu_USNM-504164	19	0.156077	-0.09679	0.0940659	Tho-lum
L.acu_USNM-504164	20	0.160532	-0.0967262	0.0931159	Tho-lum
L.acu_USNM-504164	21	0.160193	-0.092868	0.0879999	Tho-lum
L.acu_USNM-504164	22	0.152691	-0.0851998	0.0655493	Tho-lum
L.acu_USNM-504164	23	0.149528	-0.0775031	0.0544122	Tho-lum
L.acu_USNM-504164	24	0.140429	-0.0737236	0.040658	Tho-lum
L.acu_USNM-504164	25	0.126266	-0.07093	0.00913916	Tho-lum
L.acu_USNM-504164	26	0.118511	-0.0653621	-0.00222285	Tho-lum
L.acu_USNM-504164	27	0.126382	-0.0632669	-0.00674194	Tho-lum
L.acu_USNM-504164	28	0.130005	-0.0561558	-0.00193152	Tho-lum
L.acu_USNM-504164	29	0.113033	-0.0559259	-0.0203424	Tho-lum
L.acu_USNM-504164	30	0.121101	-0.0527051	-0.0114494	Tho-lum
L.acu_USNM-504164	31	0.111933	-0.0531532	-0.0332504	Tho-lum
L.acu_USNM-504164	32	0.123804	-0.0502949	-0.032389	Tho-lum
L.acu_USNM-504164	33	0.125972	-0.0458907	-0.0356278	Tho-lum
L.acu_USNM-504164	34	0.117387	-0.0335911	-0.0339758	Tho-lum
L.acu_USNM-504164	35	0.115156	-0.0418693	-0.0328544	Tho-lum
L.acu_USNM-504164	36	0.102408	-0.0382862	-0.0388589	Tho-lum
L.acu_USNM-504164	37	0.0781882	-0.0461249	-0.0587125	Post.lum
L.acu_USNM-504164	38	0.06974	-0.053631	-0.0670405	Post.lum
L.acu_USNM-504164	39	0.0607605	-0.053285	-0.0729845	Post.lum
L.acu_USNM-504164	40	0.0624697	-0.0497549	-0.075065	Post.lum
L.acu_USNM-504164	41	0.0547401	-0.0498051	-0.0793845	Post.lum
L.acu_USNM-504164	42	0.073472	0.0164874	-0.0928841	Caudal
L.acu_USNM-504164	43	0.0814468	0.0266876	-0.0815655	Caudal
L.acu_USNM-504164	44	0.0787681	0.031286	-0.0844321	Caudal
L.acu_USNM-504164	45	0.0944077	0.0462407	-0.0725931	Caudal
L.acu_USNM-504164	46	0.0924493	0.0566219	-0.0803884	Caudal
L.acu_USNM-504164	47	0.0742657	0.0519475	-0.0864139	Caudal
L.acu_USNM-504164	48	0.0965544	0.0731029	-0.0858393	Caudal
L.acu_USNM-504164	49	0.100124	0.0793436	-0.0836539	Caudal
L.acu_USNM-504164	50	0.110662	0.0909871	-0.0819451	Caudal
L.acu_USNM-504164	51	0.117015	0.098565	-0.077626	Caudal
L.acu_USNM-504164	52	0.110473	0.0993244	-0.0792025	Caudal
L.acu_USNM-504164	53	0.104644	0.100162	-0.0745406	Caudal
L.acu_USNM-504164	54	0.100881	0.112808	-0.0700638	Caudal
L.acu_USNM-504164	55	0.0958873	0.124364	-0.0602296	Caudal
L.acu_USNM-504164	56	0.0824596	0.125006	-0.0552061	Caudal
L.acu_USNM-504164	57	0.0713143	0.128821	-0.0472524	Caudal
L.acu_USNM-504164	58	0.0538129	0.144463	-0.0363994	Caudal
L.acu_USNM-504164	59	0.0381205	0.149067	-0.0289142	Peduncle
L.acu_USNM-504164	60	0.0304504	0.144625	-0.005935	Peduncle
L.acu_USNM-504164	61	0.0163295	0.149748	0.0170312	Peduncle
L.acu_USNM-504164	62	0.00319204	0.148965	0.0154657	Peduncle
L.acu_USNM-504164	63	-0.0132078	0.150124	0.0326937	Peduncle
L.acu_USNM-504164	64	-0.0371774	0.134644	0.0479095	Peduncle
L.acu_USNM-504164	65	-0.0726355	0.153	0.0706309	Peduncle
L.acu_USNM-504164	66	-0.083476	0.150577	0.079421	Peduncle
L.acu_USNM-504164	67	-0.0988085	0.125214	0.0686733	Peduncle
L.acu_USNM-504164	68	-0.128252	0.116214	0.0333237	Peduncle
L.acu_USNM-504164	69	-0.217672	0.0837231	0.00303045	Peduncle
L.acu_USNM-504164	70	-0.228619	0.0575825	0.00412627	Peduncle
L.acu_USNM-504164	71	-0.242413	0.034949	0.0119328	Peduncle
L.acu_USNM-504164	72	-0.248738	0.011248	0.0176445	Peduncle
L.acu_USNM-504164	73	-0.249942	-0.0372502	0.0303231	Fluke
L.acu_USNM-504164	74	-0.252595	-0.0379605	0.0307051	Fluke
L.acu_USNM-504164	75	-0.260632	-0.0400834	0.031166	Fluke
L.acu_USNM-504164	76	-0.268526	-0.0420915	0.0310882	Fluke
L.acu_USNM-504164	77	-0.277812	-0.0444862	0.0309429	Fluke
L.acu_USNM-504164	78	-0.283531	-0.0459439	0.0308809	Fluke
L.acu_USNM-504164	79	-0.289785	-0.0475209	0.0308418	Fluke
L.acu_USNM-504164	80	-0.29662	-0.049232	0.0308204	Fluke
L.acu_USNM-504164	81	-0.306629	-0.0517338	0.0307952	Fluke
L.acu_USNM-504164	82	-0.317544	-0.0544473	0.0308011	Fluke
L.obl_USNM-504413	8	-0.0939468	-0.0631991	-0.00162208	Ant.tho
L.obl_USNM-504413	9	-0.0622686	-0.0605705	0.0153727	Ant.tho
L.obl_USNM-504413	10	-0.0143853	-0.0541427	0.0371256	Ant.tho
L.obl_USNM-504413	11	0.00979102	-0.0556536	0.062649	Ant.tho
L.obl_USNM-504413	12	0.0344622	-0.0543119	0.0898754	Ant.tho
L.obl_USNM-504413	13	0.0485848	-0.050984	0.102555	Tho-lum
L.obl_USNM-504413	14	0.0677708	-0.0501912	0.120183	Tho-lum
L.obl_USNM-504413	15	0.095417	-0.0564016	0.120589	Tho-lum
L.obl_USNM-504413	16	0.103756	-0.0566607	0.103182	Tho-lum
L.obl_USNM-504413	17	0.115951	-0.0618771	0.0988766	Tho-lum
L.obl_USNM-504413	18	0.124057	-0.0656335	0.0917183	Tho-lum
L.obl_USNM-504413	19	0.120793	-0.0636724	0.0708327	Tho-lum
L.obl_USNM-504413	20	0.127616	-0.0681238	0.0623738	Tho-lum
L.obl_USNM-504413	21	0.13225	-0.0783476	0.0557702	Tho-lum
L.obl_USNM-504413	22	0.120994	-0.0694101	0.0367766	Tho-lum
L.obl_USNM-504413	23	0.122001	-0.0728506	0.0347791	Tho-lum
L.obl_USNM-504413	24	0.10446	-0.0740167	8.1083e-05	Tho-lum
L.obl_USNM-504413	25	0.112707	-0.073371	-0.00383263	Tho-lum
L.obl_USNM-504413	26	0.0972783	-0.0701836	-0.0191813	Tho-lum
L.obl_USNM-504413	27	0.0906359	-0.0753037	-0.0297776	Tho-lum
L.obl_USNM-504413	28	0.0905834	-0.076027	-0.0364629	Tho-lum
L.obl_USNM-504413	29	0.0909328	-0.069693	-0.0448166	Tho-lum
L.obl_USNM-504413	30	0.0871242	-0.0681206	-0.0554967	Post.lum
L.obl_USNM-504413	31	0.0626024	-0.0767392	-0.0823539	Post.lum
L.obl_USNM-504413	32	0.0558655	-0.0781616	-0.0907635	Post.lum
L.obl_USNM-504413	33	0.0585335	-0.0732715	-0.08722	Post.lum
L.obl_USNM-504413	34	0.0501204	-0.0752345	-0.0941234	Post.lum
L.obl_USNM-504413	35	0.0491119	-0.0734468	-0.0988415	Post.lum
L.obl_USNM-504413	36	0.0475598	-0.065482	-0.098475	Post.lum
L.obl_USNM-504413	37	0.0452686	-0.0617008	-0.0978705	Post.lum
L.obl_USNM-504413	38	0.0387137	-0.0555099	-0.0964681	Post.lum
L.obl_USNM-504413	39	0.0419891	-0.0520696	-0.0973647	Post.lum
L.obl_USNM-504413	40	0.0635478	-0.0370606	-0.0826054	Post.lum
L.obl_USNM-504413	41	0.0599852	-0.0365025	-0.0880048	Post.lum
L.obl_USNM-504413	42	0.0636196	-0.0283681	-0.0788392	Post.lum
L.obl_USNM-504413	43	0.0892525	0.0520357	-0.0790394	Caudal
L.obl_USNM-504413	44	0.102991	0.0357174	-0.0680079	Caudal
L.obl_USNM-504413	45	0.109374	0.0557461	-0.0639399	Caudal
L.obl_USNM-504413	46	0.125596	0.0696483	-0.0521973	Caudal
L.obl_USNM-504413	47	0.125936	0.0820826	-0.0469049	Caudal
L.obl_USNM-504413	48	0.121102	0.0937764	-0.0654319	Caudal
L.obl_USNM-504413	49	0.14115	0.0941383	-0.0253534	Caudal
L.obl_USNM-504413	50	0.156958	0.112311	-0.020016	Caudal
L.obl_USNM-504413	51	0.152531	0.126578	-0.0318598	Caudal
L.obl_USNM-504413	52	0.148689	0.138864	-0.0125056	Caudal
L.obl_USNM-504413	53	0.137133	0.150547	-0.00813659	Caudal
L.obl_USNM-504413	54	0.111476	0.158669	0.00575976	Caudal
L.obl_USNM-504413	55	0.0910477	0.155435	0.0301431	Caudal
L.obl_USNM-504413	56	0.0459198	0.157266	0.0510359	Peduncle
L.obl_USNM-504413	57	0.0252263	0.160097	0.0735573	Peduncle
L.obl_USNM-504413	58	-0.0300792	0.172316	0.109873	Peduncle
L.obl_USNM-504413	59	-0.0514688	0.178996	0.118604	Peduncle
L.obl_USNM-504413	60	-0.0578275	0.170727	0.133348	Peduncle
L.obl_USNM-504413	61	-0.0787614	0.16376	0.0983728	Peduncle
L.obl_USNM-504413	62	-0.0962365	0.149557	0.0550719	Peduncle
L.obl_USNM-504413	63	-0.172013	0.112731	-0.0149578	Peduncle
L.obl_USNM-504413	64	-0.228915	0.0789503	-0.034307	Peduncle
L.obl_USNM-504413	65	-0.240968	0.0420256	-0.024066	Peduncle
L.obl_USNM-504413	66	-0.250935	-0.0321406	-0.00517495	Fluke
L.obl_USNM-504413	67	-0.257447	-0.0337605	-0.00594846	Fluke
L.obl_USNM-504413	68	-0.262975	-0.0351022	-0.00658979	Fluke
L.obl_USNM-504413	69	-0.266852	-0.0360242	-0.00701997	Fluke
L.obl_USNM-504413	70	-0.271921	-0.0372481	-0.00761417	Fluke
L.obl_USNM-504413	71	-0.278479	-0.0388196	-0.00836995	Fluke
L.obl_USNM-504413	72	-0.285502	-0.040493	-0.00917056	Fluke
L.obl_USNM-504413	73	-0.291619	-0.0419456	-0.00986825	Fluke
L.obl_USNM-504413	74	-0.297109	-0.0432454	-0.0104932	Fluke
L.obl_USNM-504413	75	-0.303871	-0.0448452	-0.0112656	Fluke
L.aus_USNM-395347	8	-0.111136	-0.0627975	-0.0175793	Ant.tho
L.aus_USNM-395347	9	-0.0672827	-0.0606852	0.0141608	Ant.tho
L.aus_USNM-395347	10	0.00695426	-0.0589163	0.00722974	Ant.tho
L.aus_USNM-395347	11	0.0257672	-0.0582783	0.0078834	Ant.tho
L.aus_USNM-395347	12	0.0446954	-0.055669	0.0271077	Ant.tho
L.aus_USNM-395347	13	0.0542312	-0.0439187	0.0497105	Ant.tho
L.aus_USNM-395347	14	0.064192	-0.0467878	0.0634698	Tho-lum
L.aus_USNM-395347	15	0.0874158	-0.0577889	0.0879695	Tho-lum
L.aus_USNM-395347	16	0.109494	-0.0652611	0.0704816	Tho-lum
L.aus_USNM-395347	17	0.126024	-0.0695007	0.0769804	Tho-lum
L.aus_USNM-395347	18	0.149114	-0.0761864	0.0714397	Tho-lum
L.aus_USNM-395347	19	0.161568	-0.0842652	0.0507916	Tho-lum
L.aus_USNM-395347	20	0.161894	-0.089989	0.0370706	Tho-lum
L.aus_USNM-395347	21	0.162299	-0.0870462	0.0323516	Tho-lum
L.aus_USNM-395347	22	0.163836	-0.0811843	0.0268865	Tho-lum
L.aus_USNM-395347	23	0.151585	-0.0750781	0.00489795	Tho-lum
L.aus_USNM-395347	24	0.141605	-0.0682796	0.00166569	Tho-lum
L.aus_USNM-395347	25	0.140644	-0.0591231	-0.00494932	Tho-lum
L.aus_USNM-395347	26	0.139604	-0.0565864	-0.0128875	Tho-lum
L.aus_USNM-395347	27	0.132483	-0.0466851	-0.0167072	Tho-lum
L.aus_USNM-395347	28	0.126064	-0.0467621	-0.0311313	Tho-lum
L.aus_USNM-395347	29	0.119679	-0.0523133	-0.0393349	Tho-lum
L.aus_USNM-395347	30	0.126106	-0.059072	-0.0513018	Tho-lum
L.aus_USNM-395347	31	0.10412	-0.0707274	-0.0793587	Post.lum
L.aus_USNM-395347	32	0.0871241	-0.0775912	-0.0932051	Post.lum
L.aus_USNM-395347	33	0.088905	-0.0654494	-0.0848922	Post.lum
L.aus_USNM-395347	34	0.0769152	-0.0681603	-0.0948509	Post.lum
L.aus_USNM-395347	35	0.111645	0.0156505	-0.0936068	Caudal
L.aus_USNM-395347	36	0.118582	0.0512593	-0.0869393	Caudal
L.aus_USNM-395347	37	0.116564	0.0453577	-0.0814904	Caudal
L.aus_USNM-395347	38	0.134598	0.0643258	-0.0717382	Caudal
L.aus_USNM-395347	39	0.143283	0.080763	-0.0746155	Caudal
L.aus_USNM-395347	40	0.157001	0.0955052	-0.0635231	Caudal
L.aus_USNM-395347	41	0.156795	0.0984965	-0.0541876	Caudal
L.aus_USNM-395347	42	0.142723	0.0882427	-0.0393265	Caudal
L.aus_USNM-395347	43	0.135823	0.115953	-0.00277477	Caudal
L.aus_USNM-395347	44	0.124856	0.124639	0.0120793	Caudal
L.aus_USNM-395347	45	0.102029	0.143998	0.0184067	Caudal
L.aus_USNM-395347	46	0.0747619	0.150861	0.0404719	Peduncle
L.aus_USNM-395347	47	0.0489465	0.155977	0.0440942	Peduncle
L.aus_USNM-395347	48	0.0134073	0.164139	0.059195	Peduncle
L.aus_USNM-395347	49	-0.038337	0.176025	0.0800582	Peduncle
L.aus_USNM-395347	50	-0.0538294	0.177811	0.102236	Peduncle
L.aus_USNM-395347	51	-0.0688917	0.166354	0.0993148	Peduncle
L.aus_USNM-395347	52	-0.0917488	0.155146	0.0877058	Peduncle
L.aus_USNM-395347	53	-0.165838	0.126969	0.0286774	Peduncle
L.aus_USNM-395347	54	-0.215965	0.0846416	0.00687272	Peduncle
L.aus_USNM-395347	55	-0.219984	-0.0166991	0.0239308	Peduncle
L.aus_USNM-395347	56	-0.233231	-0.024563	0.0230005	Fluke
L.aus_USNM-395347	57	-0.24665	-0.0292619	0.0225936	Fluke
L.aus_USNM-395347	58	-0.25741	-0.0320749	0.0221755	Fluke
L.aus_USNM-395347	59	-0.262401	-0.0333108	0.0219974	Fluke
L.aus_USNM-395347	60	-0.2659	-0.0341453	0.0219257	Fluke
L.aus_USNM-395347	61	-0.27177	-0.0354795	0.0217948	Fluke
L.aus_USNM-395347	62	-0.27711	-0.0367231	0.0216172	Fluke
L.aus_USNM-395347	63	-0.283678	-0.0382511	0.0214134	Fluke
L.aus_USNM-395347	64	-0.291365	-0.0400293	0.0211899	Fluke
L.aus_USNM-395347	65	-0.298255	-0.0416154	0.0209968	Fluke
L.aus_USNM-395347	66	-0.304691	-0.0430908	0.0208306	Fluke
L.aus_USNM-395347	67	-0.312607	-0.0448996	0.020633	Fluke
L.aus_USNM-395347	68	-0.309308	-0.0441415	0.0207198	Fluke
L.aus_USNM-395350	8	-0.103641	-0.0617798	-0.0086475	Ant.tho
L.aus_USNM-395350	9	-0.0323808	-0.0493158	0.010346	Ant.tho
L.aus_USNM-395350	10	-0.007992	-0.0620659	0.0179845	Ant.tho
L.aus_USNM-395350	11	0.0311345	-0.0626785	0.0438953	Ant.tho
L.aus_USNM-395350	12	0.0655417	-0.0647634	0.0653221	Tho-lum
L.aus_USNM-395350	13	0.0772357	-0.0600663	0.0766668	Tho-lum
L.aus_USNM-395350	14	0.0837179	-0.0602176	0.0848824	Tho-lum
L.aus_USNM-395350	15	0.100717	-0.0566235	0.0774317	Tho-lum
L.aus_USNM-395350	16	0.121294	-0.0660017	0.0696548	Tho-lum
L.aus_USNM-395350	17	0.128118	-0.0673764	0.0706438	Tho-lum
L.aus_USNM-395350	18	0.147224	-0.0780922	0.0756341	Tho-lum
L.aus_USNM-395350	19	0.149059	-0.0812749	0.0664949	Tho-lum
L.aus_USNM-395350	20	0.152196	-0.0758975	0.0550518	Tho-lum
L.aus_USNM-395350	21	0.13679	-0.0681539	0.0396127	Tho-lum
L.aus_USNM-395350	22	0.139379	-0.0666762	0.0362992	Tho-lum
L.aus_USNM-395350	23	0.148662	-0.0701169	0.0217997	Tho-lum
L.aus_USNM-395350	24	0.125377	-0.0613253	0.00124231	Tho-lum
L.aus_USNM-395350	25	0.110221	-0.0479097	-0.0157374	Tho-lum
L.aus_USNM-395350	26	0.119157	-0.0508872	-0.0176735	Tho-lum
L.aus_USNM-395350	27	0.117699	-0.0435246	-0.016405	Tho-lum
L.aus_USNM-395350	28	0.115991	-0.0533887	-0.0424371	Tho-lum
L.aus_USNM-395350	29	0.10804	-0.0612833	-0.0516295	Tho-lum
L.aus_USNM-395350	30	0.0926968	-0.0743389	-0.0780422	Post.lum
L.aus_USNM-395350	31	0.094089	-0.0754502	-0.0809608	Post.lum
L.aus_USNM-395350	32	0.0903967	-0.0685476	-0.076726	Post.lum
L.aus_USNM-395350	33	0.0770409	-0.0714823	-0.0885586	Post.lum
L.aus_USNM-395350	34	0.0792819	-0.0626531	-0.0837982	Post.lum
L.aus_USNM-395350	35	0.0839992	-0.0530578	-0.082659	Post.lum
L.aus_USNM-395350	36	0.122082	0.0433279	-0.0847949	Caudal
L.aus_USNM-395350	37	0.12202	0.051952	-0.0896917	Caudal
L.aus_USNM-395350	38	0.128724	0.0773192	-0.0900222	Caudal
L.aus_USNM-395350	39	0.128303	0.0732124	-0.0824332	Caudal
L.aus_USNM-395350	40	0.129694	0.0899289	-0.0958973	Caudal
L.aus_USNM-395350	41	0.140935	0.0934023	-0.0901441	Caudal
L.aus_USNM-395350	42	0.160053	0.107589	-0.068298	Caudal
L.aus_USNM-395350	43	0.142136	0.119723	-0.0508618	Caudal
L.aus_USNM-395350	44	0.122064	0.126575	-0.0225193	Caudal
L.aus_USNM-395350	45	0.103238	0.143173	-0.00998326	Caudal
L.aus_USNM-395350	46	0.065107	0.169109	0.0250216	Peduncle
L.aus_USNM-395350	47	0.0404636	0.163036	0.0545842	Peduncle
L.aus_USNM-395350	48	0.0204827	0.157963	0.0574219	Peduncle
L.aus_USNM-395350	49	0.0102015	0.168454	0.106234	Peduncle
L.aus_USNM-395350	50	-0.0372424	0.186706	0.133597	Peduncle
L.aus_USNM-395350	51	-0.0571144	0.177977	0.131196	Peduncle
L.aus_USNM-395350	52	-0.0779352	0.162782	0.103793	Peduncle
L.aus_USNM-395350	53	-0.124672	0.121477	0.0431663	Peduncle
L.aus_USNM-395350	54	-0.224166	0.0886566	-0.0237625	Peduncle
L.aus_USNM-395350	55	-0.232938	0.0489221	-0.0124707	Peduncle
L.aus_USNM-395350	56	-0.251276	0.0162388	-0.00395651	Peduncle
L.aus_USNM-395350	57	-0.253155	-0.0296035	0.00811718	Fluke
L.aus_USNM-395350	58	-0.258446	-0.0308647	0.00767715	Fluke
L.aus_USNM-395350	59	-0.262371	-0.0317751	0.00753265	Fluke
L.aus_USNM-395350	60	-0.26684	-0.0327627	0.00727988	Fluke
L.aus_USNM-395350	61	-0.273314	-0.0342187	0.00684108	Fluke
L.aus_USNM-395350	62	-0.278844	-0.03548	0.00643426	Fluke
L.aus_USNM-395350	63	-0.284657	-0.0368037	0.00601535	Fluke
L.aus_USNM-395350	64	-0.292594	-0.0386014	0.00545209	Fluke
L.aus_USNM-395350	65	-0.298492	-0.0399343	0.00503813	Fluke
L.aus_USNM-395350	66	-0.307457	-0.0419521	0.0044174	Fluke
L.aus_USNM-395350	67	-0.315437	-0.0437456	0.00386854	Fluke
L.bor_USNM-484929	8	-0.0353851	-0.0712092	0.0143477	Ant.tho
L.bor_USNM-484929	9	-0.02127	-0.0767408	0.0370787	Ant.tho
L.bor_USNM-484929	10	0.0525135	-0.0707637	0.0452876	Ant.tho
L.bor_USNM-484929	11	0.087385	-0.0786023	0.0634427	Tho-lum
L.bor_USNM-484929	12	0.122325	-0.092514	0.0857857	Tho-lum
L.bor_USNM-484929	13	0.13665	-0.0922462	0.0881024	Tho-lum
L.bor_USNM-484929	14	0.14638	-0.0919429	0.0895096	Tho-lum
L.bor_USNM-484929	15	0.160499	-0.0982121	0.0910902	Tho-lum
L.bor_USNM-484929	16	0.161744	-0.0945195	0.0856915	Tho-lum
L.bor_USNM-484929	17	0.180711	-0.10017	0.091152	Tho-lum
L.bor_USNM-484929	18	0.174828	-0.0957597	0.0758902	Tho-lum
L.bor_USNM-484929	19	0.182902	-0.0931608	0.0690098	Tho-lum
L.bor_USNM-484929	20	0.186458	-0.0945691	0.0630561	Tho-lum
L.bor_USNM-484929	21	0.188442	-0.0972303	0.0575857	Tho-lum
L.bor_USNM-484929	22	0.193476	-0.105841	0.048569	Tho-lum
L.bor_USNM-484929	23	0.179441	-0.10039	0.0250014	Tho-lum
L.bor_USNM-484929	24	0.182827	-0.0921844	0.0286319	Tho-lum
L.bor_USNM-484929	25	0.176152	-0.0915463	0.00728498	Tho-lum
L.bor_USNM-484929	26	0.160706	-0.0832836	-0.0116136	Tho-lum
L.bor_USNM-484929	27	0.151914	-0.0793223	-0.0151867	Tho-lum
L.bor_USNM-484929	28	0.138865	-0.0705539	-0.024601	Tho-lum
L.bor_USNM-484929	29	0.134754	-0.0776204	-0.024944	Tho-lum
L.bor_USNM-484929	30	0.140061	-0.0617615	-0.0143851	Tho-lum
L.bor_USNM-484929	31	0.126238	-0.0683674	-0.0266603	Tho-lum
L.bor_USNM-484929	32	0.122706	-0.060641	-0.0247838	Tho-lum
L.bor_USNM-484929	33	0.11798	-0.0571483	-0.0226662	Tho-lum
L.bor_USNM-484929	34	0.103776	-0.0534443	-0.024486	Tho-lum
L.bor_USNM-484929	35	0.105561	-0.0502658	-0.0271398	Tho-lum
L.bor_USNM-484929	36	0.104204	-0.0539168	-0.0249939	Tho-lum
L.bor_USNM-484929	37	0.0763133	-0.0497968	-0.0373586	Tho-lum
L.bor_USNM-484929	38	0.080943	-0.0473129	-0.0437792	Tho-lum
L.bor_USNM-484929	39	0.0795633	-0.0445648	-0.0395855	Tho-lum
L.bor_USNM-484929	40	0.0661328	-0.0369629	-0.0436879	Tho-lum
L.bor_USNM-484929	41	0.0545898	-0.0329028	-0.0450298	Ant.tho
L.bor_USNM-484929	42	0.0451649	-0.0254599	-0.0485085	Ant.tho
L.bor_USNM-484929	43	0.033999	-0.0255303	-0.049255	Ant.tho
L.bor_USNM-484929	44	0.031377	-0.0255547	-0.049304	Ant.tho
L.bor_USNM-484929	45	0.0311265	-0.0230702	-0.0441944	Ant.tho
L.bor_USNM-484929	46	0.0306805	-0.0215886	-0.036758	Ant.tho
L.bor_USNM-484929	47	0.0204422	-0.020075	-0.0475535	Ant.tho
L.bor_USNM-484929	48	0.0206196	-0.0105594	-0.0418376	Ant.tho
L.bor_USNM-484929	49	0.0164119	-0.00842745	-0.0423671	Ant.tho
L.bor_USNM-484929	50	0.0176998	0.000228713	-0.0468977	Ant.tho
L.bor_USNM-484929	51	0.020966	0.00383935	-0.0352673	Ant.tho
L.bor_USNM-484929	52	-0.00293638	0.00134947	-0.0424775	Ant.tho
L.bor_USNM-484929	53	0.00562139	0.00174774	-0.0382564	Ant.tho
L.bor_USNM-484929	54	0.0187304	0.00914427	-0.0181795	Ant.tho
L.bor_USNM-484929	55	0.000940288	0.0134507	-0.0176555	Ant.tho
L.bor_USNM-484929	56	0.0190722	0.0886662	-0.0341403	Peduncle
L.bor_USNM-484929	57	0.0229117	0.105474	-0.0339475	Peduncle
L.bor_USNM-484929	58	0.0277815	0.118256	-0.0377398	Peduncle
L.bor_USNM-484929	59	0.0351232	0.123219	-0.0464052	Peduncle
L.bor_USNM-484929	60	0.0193873	0.125856	-0.0533278	Peduncle
L.bor_USNM-484929	61	0.0262593	0.129306	-0.0486406	Peduncle
L.bor_USNM-484929	62	0.0180029	0.147974	-0.0490251	Peduncle
L.bor_USNM-484929	63	0.0201076	0.152815	-0.0404415	Peduncle
L.bor_USNM-484929	64	0.00156352	0.161356	-0.0414368	Peduncle
L.bor_USNM-484929	65	-0.0110419	0.152224	-0.0517512	Peduncle
L.bor_USNM-484929	66	-0.00737481	0.165629	-0.027167	Peduncle
L.bor_USNM-484929	67	-0.0109655	0.166333	-0.0147997	Peduncle
L.bor_USNM-484929	68	-0.00432961	0.16651	0.00885127	Peduncle
L.bor_USNM-484929	69	-0.0416789	0.181869	0.0416288	Peduncle
L.bor_USNM-484929	70	-0.0571256	0.183765	0.0669854	Peduncle
L.bor_USNM-484929	71	-0.0696941	0.178413	0.0853789	Peduncle
L.bor_USNM-484929	72	-0.08859	0.170691	0.0872481	Peduncle
L.bor_USNM-484929	73	-0.10293	0.164936	0.0911722	Peduncle
L.bor_USNM-484929	74	-0.119984	0.147817	0.0729672	Peduncle
L.bor_USNM-484929	75	-0.143483	0.139148	0.0358769	Peduncle
L.bor_USNM-484929	76	-0.194261	0.119935	0.0012363	Peduncle
L.bor_USNM-484929	77	-0.246828	0.100697	-0.0165002	Peduncle
L.bor_USNM-484929	78	-0.252587	0.0697634	-0.0149144	Peduncle
L.bor_USNM-484929	79	-0.260182	0.0402413	-0.00973941	Peduncle
L.bor_USNM-484929	80	-0.257876	-0.0372498	0.011251	Fluke
L.bor_USNM-484929	81	-0.264921	-0.0390255	0.0107427	Fluke
L.bor_USNM-484929	82	-0.26796	-0.0397803	0.0105422	Fluke
L.bor_USNM-484929	83	-0.270823	-0.0404858	0.0103559	Fluke
L.bor_USNM-484929	84	-0.276108	-0.0417871	0.0100138	Fluke
L.bor_USNM-484929	85	-0.281816	-0.0431912	0.00965557	Fluke
L.bor_USNM-484929	86	-0.288396	-0.0448067	0.00924023	Fluke
L.bor_USNM-484929	87	-0.294472	-0.0462949	0.0088619	Fluke
L.bor_USNM-484929	88	-0.299372	-0.0474933	0.00855691	Fluke
L.bor_USNM-484929	89	-0.304225	-0.0486777	0.00825759	Fluke
L.bor_USNM-484929	90	-0.310704	-0.0502586	0.0078567	Fluke
L.bor_USNM-484929	91	-0.320219	-0.0525773	0.00727152	Fluke
S.att_USNM-395390	8	-0.102898	-0.0768728	-0.00771635	Ant.tho
S.att_USNM-395390	9	-0.077474	-0.0755185	0.00539928	Ant.tho
S.att_USNM-395390	10	-0.0580557	-0.0807491	0.0129167	Ant.tho
S.att_USNM-395390	11	0.00920786	-0.0637929	0.0353879	Ant.tho
S.att_USNM-395390	12	0.0464592	-0.0637906	0.0585818	Ant.tho
S.att_USNM-395390	13	0.0598897	-0.0691788	0.0774229	Tho-lum
S.att_USNM-395390	14	0.078417	-0.0688996	0.091148	Tho-lum
S.att_USNM-395390	15	0.0942084	-0.0682699	0.0956126	Tho-lum
S.att_USNM-395390	16	0.107979	-0.0681423	0.098009	Tho-lum
S.att_USNM-395390	17	0.110248	-0.0663517	0.0777222	Tho-lum
S.att_USNM-395390	18	0.116574	-0.0647539	0.0751306	Tho-lum
S.att_USNM-395390	19	0.136066	-0.070543	0.0865507	Tho-lum
S.att_USNM-395390	20	0.147619	-0.0775054	0.0910931	Tho-lum
S.att_USNM-395390	21	0.155161	-0.0814241	0.0852246	Tho-lum
S.att_USNM-395390	22	0.153591	-0.0838921	0.0736579	Tho-lum
S.att_USNM-395390	23	0.142638	-0.0819751	0.0539865	Tho-lum
S.att_USNM-395390	24	0.139479	-0.0774146	0.0401698	Tho-lum
S.att_USNM-395390	25	0.133147	-0.0743031	0.027827	Tho-lum
S.att_USNM-395390	26	0.140439	-0.0750963	0.0254652	Tho-lum
S.att_USNM-395390	27	0.110738	-0.0637242	0.00344682	Tho-lum
S.att_USNM-395390	28	0.110139	-0.0601393	0.0107368	Tho-lum
S.att_USNM-395390	29	0.114368	-0.0596688	-0.00364809	Tho-lum
S.att_USNM-395390	30	0.100418	-0.0544265	-0.0179324	Tho-lum
S.att_USNM-395390	31	0.0958424	-0.0469346	-0.0245645	Tho-lum
S.att_USNM-395390	32	0.0826216	-0.052562	-0.0439436	Tho-lum
S.att_USNM-395390	33	0.0736808	-0.0481263	-0.0413113	Tho-lum
S.att_USNM-395390	34	0.0731855	-0.0524814	-0.0522778	Post.lum
S.att_USNM-395390	35	0.0793011	-0.0496067	-0.0542844	Post.lum
S.att_USNM-395390	36	0.0769676	-0.0514834	-0.062095	Post.lum
S.att_USNM-395390	37	0.0708553	-0.0481186	-0.0668756	Post.lum
S.att_USNM-395390	38	0.0673406	-0.0541422	-0.0767144	Post.lum
S.att_USNM-395390	39	0.0598389	-0.0614767	-0.0926704	Post.lum
S.att_USNM-395390	40	0.0539688	-0.0591582	-0.0973834	Post.lum
S.att_USNM-395390	41	0.0532081	-0.0555978	-0.0997268	Post.lum
S.att_USNM-395390	42	0.0494114	-0.051163	-0.105332	Post.lum
S.att_USNM-395390	43	0.0522724	-0.0531011	-0.110428	Post.lum
S.att_USNM-395390	44	0.064255	-0.0434654	-0.107611	Post.lum
S.att_USNM-395390	45	0.0751263	-0.0315521	-0.0984726	Post.lum
S.att_USNM-395390	46	0.112636	0.0355831	-0.0977637	Caudal
S.att_USNM-395390	47	0.108778	0.04162	-0.0985312	Caudal
S.att_USNM-395390	48	0.128847	0.0846344	-0.0931455	Caudal
S.att_USNM-395390	49	0.130194	0.0803871	-0.093072	Caudal
S.att_USNM-395390	50	0.129921	0.0808974	-0.0951722	Caudal
S.att_USNM-395390	51	0.127459	0.103952	-0.0990365	Caudal
S.att_USNM-395390	52	0.123651	0.113752	-0.0803127	Caudal
S.att_USNM-395390	53	0.134021	0.122146	-0.0714309	Caudal
S.att_USNM-395390	54	0.12622	0.123425	-0.0573068	Caudal
S.att_USNM-395390	55	0.121495	0.135367	-0.0433545	Caudal
S.att_USNM-395390	56	0.0942149	0.133592	-0.0362343	Caudal
S.att_USNM-395390	57	0.0875628	0.142384	-0.0150803	Caudal
S.att_USNM-395390	58	0.0776169	0.14156	0.00467633	Caudal
S.att_USNM-395390	59	0.0648254	0.143394	0.0245134	Peduncle
S.att_USNM-395390	60	0.0531292	0.147447	0.0376829	Peduncle
S.att_USNM-395390	61	0.0404342	0.142625	0.0549719	Peduncle
S.att_USNM-395390	62	0.0108381	0.140685	0.0705229	Peduncle
S.att_USNM-395390	63	-0.0394909	0.160045	0.0950079	Peduncle
S.att_USNM-395390	64	-0.0566604	0.16386	0.107013	Peduncle
S.att_USNM-395390	65	-0.0776046	0.149448	0.104914	Peduncle
S.att_USNM-395390	66	-0.0836841	0.150379	0.0947504	Peduncle
S.att_USNM-395390	67	-0.105036	0.124134	0.0789345	Peduncle
S.att_USNM-395390	68	-0.18339	0.0968644	0.00414834	Peduncle
S.att_USNM-395390	69	-0.235649	0.0687939	-0.0022954	Peduncle
S.att_USNM-395390	70	-0.249096	0.0344878	0.00478838	Peduncle
S.att_USNM-395390	71	-0.25915	0.0263807	0.00578085	Peduncle
S.att_USNM-395390	72	-0.263236	0.0106011	0.0104931	Peduncle
S.att_USNM-395390	73	-0.262203	0.00620708	0.0116719	Peduncle
S.att_USNM-395390	74	-0.26705	0.00453904	0.0119408	Peduncle
S.att_USNM-395390	75	-0.271747	-0.0450624	0.0247969	Fluke
S.att_USNM-395390	76	-0.278556	-0.0468169	0.0246261	Fluke
S.att_USNM-395390	77	-0.283719	-0.0481452	0.0245035	Fluke
S.att_USNM-395390	78	-0.291796	-0.0502173	0.0243298	Fluke
S.att_USNM-395390	79	-0.300804	-0.0525211	0.0241443	Fluke
S.att_USNM-395390	80	-0.308616	-0.0545144	0.023989	Fluke
S.att_USNM-395390	81	-0.319663	-0.0573279	0.0237787	Fluke
S.cly_USNM-550501	8	-0.114614	-0.0644935	-0.0207407	Ant.tho
S.cly_USNM-550501	9	-0.0897036	-0.0637321	0.00161779	Ant.tho
S.cly_USNM-550501	10	-0.0652513	-0.0687789	0.00645079	Ant.tho
S.cly_USNM-550501	11	-0.00538565	-0.0577453	0.0358575	Ant.tho
S.cly_USNM-550501	12	0.0241027	-0.0650974	0.0633753	Ant.tho
S.cly_USNM-550501	13	0.0461251	-0.0657791	0.0743464	Ant.tho
S.cly_USNM-550501	14	0.0584023	-0.0631452	0.0825956	Tho-lum
S.cly_USNM-550501	15	0.0847558	-0.064184	0.0956396	Tho-lum
S.cly_USNM-550501	16	0.110808	-0.073436	0.101049	Tho-lum
S.cly_USNM-550501	17	0.119667	-0.0722103	0.0927343	Tho-lum
S.cly_USNM-550501	18	0.124932	-0.0693301	0.0840865	Tho-lum
S.cly_USNM-550501	19	0.128795	-0.0709205	0.0741002	Tho-lum
S.cly_USNM-550501	20	0.131155	-0.0723012	0.0707776	Tho-lum
S.cly_USNM-550501	21	0.130594	-0.0809156	0.0588967	Tho-lum
S.cly_USNM-550501	22	0.119096	-0.0816591	0.038292	Tho-lum
S.cly_USNM-550501	23	0.119172	-0.0856533	0.0278468	Tho-lum
S.cly_USNM-550501	24	0.0976385	-0.0763459	0.000596555	Tho-lum
S.cly_USNM-550501	25	0.102578	-0.0842554	-0.000573548	Tho-lum
S.cly_USNM-550501	26	0.101811	-0.0808768	-0.00851602	Tho-lum
S.cly_USNM-550501	27	0.0933456	-0.0779861	-0.0235941	Tho-lum
S.cly_USNM-550501	28	0.0687658	-0.0758814	-0.0464857	Tho-lum
S.cly_USNM-550501	29	0.0629268	-0.0796798	-0.0505257	Post.lum
S.cly_USNM-550501	30	0.0585896	-0.0749367	-0.0563807	Post.lum
S.cly_USNM-550501	31	0.0427499	-0.0905948	-0.0892386	Post.lum
S.cly_USNM-550501	32	0.0448645	-0.0886737	-0.0918243	Post.lum
S.cly_USNM-550501	33	0.045141	-0.08941	-0.0974236	Post.lum
S.cly_USNM-550501	34	0.0390712	-0.0880998	-0.103558	Post.lum
S.cly_USNM-550501	35	0.0348868	-0.089579	-0.105903	Post.lum
S.cly_USNM-550501	36	0.0353651	-0.0819474	-0.108608	Post.lum
S.cly_USNM-550501	37	0.0355712	-0.078008	-0.106102	Post.lum
S.cly_USNM-550501	38	0.0322151	-0.0713751	-0.106715	Post.lum
S.cly_USNM-550501	39	0.0359885	-0.0701938	-0.106793	Post.lum
S.cly_USNM-550501	40	0.0645391	0.0168778	-0.106582	Caudal
S.cly_USNM-550501	41	0.0814321	0.0304488	-0.0878514	Caudal
S.cly_USNM-550501	42	0.100719	0.0564664	-0.07525	Caudal
S.cly_USNM-550501	43	0.0999377	0.0559226	-0.0764303	Caudal
S.cly_USNM-550501	44	0.101164	0.0585851	-0.0767944	Caudal
S.cly_USNM-550501	45	0.116265	0.0750843	-0.0689094	Caudal
S.cly_USNM-550501	46	0.129619	0.0775151	-0.0619506	Caudal
S.cly_USNM-550501	47	0.12864	0.0958675	-0.0528111	Caudal
S.cly_USNM-550501	48	0.123147	0.104108	-0.0462	Caudal
S.cly_USNM-550501	49	0.123341	0.103395	-0.0354343	Caudal
S.cly_USNM-550501	50	0.117945	0.112635	-0.0260788	Caudal
S.cly_USNM-550501	51	0.118244	0.115951	-0.0134985	Caudal
S.cly_USNM-550501	52	0.104981	0.129475	-0.000969795	Caudal
S.cly_USNM-550501	53	0.101711	0.140989	0.0330084	Caudal
S.cly_USNM-550501	54	0.0826052	0.141367	0.0400538	Peduncle
S.cly_USNM-550501	55	0.0745325	0.156866	0.0640198	Peduncle
S.cly_USNM-550501	56	0.0462828	0.170053	0.0719304	Peduncle
S.cly_USNM-550501	57	0.0261815	0.179192	0.118048	Peduncle
S.cly_USNM-550501	58	-0.0291246	0.188954	0.14431	Peduncle
S.cly_USNM-550501	59	-0.0498614	0.186174	0.15103	Peduncle
S.cly_USNM-550501	60	-0.0772256	0.175366	0.120038	Peduncle
S.cly_USNM-550501	61	-0.0966481	0.153227	0.0873742	Peduncle
S.cly_USNM-550501	62	-0.179843	0.107486	-0.0129675	Peduncle
S.cly_USNM-550501	63	-0.22778	0.0549913	-0.0142716	Peduncle
S.cly_USNM-550501	64	-0.237988	-0.0296901	0.0109411	Fluke
S.cly_USNM-550501	65	-0.243557	-0.0298472	0.00309389	Fluke
S.cly_USNM-550501	66	-0.243799	-0.0305959	0.00575694	Fluke
S.cly_USNM-550501	67	-0.25045	-0.0335005	0.0126652	Fluke
S.cly_USNM-550501	68	-0.255994	-0.0350856	0.0148344	Fluke
S.cly_USNM-550501	69	-0.263916	-0.0370227	0.0150372	Fluke
S.cly_USNM-550501	70	-0.269108	-0.0382418	0.0149159	Fluke
S.cly_USNM-550501	71	-0.278035	-0.0403458	0.0145161	Fluke
S.cly_USNM-550501	72	-0.287656	-0.0426531	0.0140387	Fluke
S.cly_USNM-550501	73	-0.29721	-0.0449401	0.0135696	Fluke
S.cly_USNM-550511	8	-0.0934369	-0.0719511	-0.00896277	Ant.tho
S.cly_USNM-550511	9	-0.0489049	-0.0605026	0.0137646	Ant.tho
S.cly_USNM-550511	10	-0.0396275	-0.061721	0.0253878	Ant.tho
S.cly_USNM-550511	11	0.0326231	-0.0508182	0.053847	Ant.tho
S.cly_USNM-550511	12	0.0635703	-0.0582761	0.0793543	Tho-lum
S.cly_USNM-550511	13	0.078475	-0.0618767	0.0879581	Tho-lum
S.cly_USNM-550511	14	0.0973151	-0.0566745	0.0905542	Tho-lum
S.cly_USNM-550511	15	0.138965	-0.0798528	0.102694	Tho-lum
S.cly_USNM-550511	16	0.148374	-0.0789519	0.0944673	Tho-lum
S.cly_USNM-550511	17	0.164351	-0.0828529	0.0931121	Tho-lum
S.cly_USNM-550511	18	0.171642	-0.0779763	0.0895847	Tho-lum
S.cly_USNM-550511	19	0.181046	-0.0824581	0.0914216	Tho-lum
S.cly_USNM-550511	20	0.177329	-0.0904572	0.0635033	Tho-lum
S.cly_USNM-550511	21	0.156017	-0.0823606	0.0373821	Tho-lum
S.cly_USNM-550511	22	0.133384	-0.0696892	0.0145423	Tho-lum
S.cly_USNM-550511	23	0.125969	-0.0746139	-0.00160233	Tho-lum
S.cly_USNM-550511	24	0.117874	-0.0710847	-0.0138668	Tho-lum
S.cly_USNM-550511	25	0.0929671	-0.0653943	-0.0294428	Tho-lum
S.cly_USNM-550511	26	0.088528	-0.0665286	-0.0366865	Tho-lum
S.cly_USNM-550511	27	0.079441	-0.0706003	-0.0465877	Tho-lum
S.cly_USNM-550511	28	0.0784913	-0.0658579	-0.0582243	Post.lum
S.cly_USNM-550511	29	0.0574459	-0.0871969	-0.0940289	Post.lum
S.cly_USNM-550511	30	0.0631549	-0.0836721	-0.0924892	Post.lum
S.cly_USNM-550511	31	0.064628	-0.0797215	-0.0899656	Post.lum
S.cly_USNM-550511	32	0.0557935	-0.0867914	-0.104403	Post.lum
S.cly_USNM-550511	33	0.062385	-0.0831458	-0.0980572	Post.lum
S.cly_USNM-550511	34	0.0588584	-0.0794336	-0.0973766	Post.lum
S.cly_USNM-550511	35	0.0545285	-0.0758021	-0.0996316	Post.lum
S.cly_USNM-550511	36	0.0533764	-0.0704867	-0.0970916	Post.lum
S.cly_USNM-550511	37	0.0494452	-0.0682469	-0.0953378	Post.lum
S.cly_USNM-550511	38	0.0502183	-0.057307	-0.0929584	Post.lum
S.cly_USNM-550511	39	0.044357	-0.0568495	-0.0923337	Post.lum
S.cly_USNM-550511	40	0.0822673	0.0224645	-0.108604	Caudal
S.cly_USNM-550511	41	0.0895387	0.0602225	-0.119737	Caudal
S.cly_USNM-550511	42	0.123336	0.0761217	-0.10719	Caudal
S.cly_USNM-550511	43	0.101886	0.0576702	-0.139837	Caudal
S.cly_USNM-550511	44	0.1245	0.0875835	-0.107619	Caudal
S.cly_USNM-550511	45	0.140166	0.0873375	-0.101459	Caudal
S.cly_USNM-550511	46	0.134178	0.0945456	-0.0759473	Caudal
S.cly_USNM-550511	47	0.118957	0.106531	-0.0747028	Caudal
S.cly_USNM-550511	48	0.130699	0.110719	-0.0418155	Caudal
S.cly_USNM-550511	49	0.0971674	0.113234	-0.0486352	Caudal
S.cly_USNM-550511	50	0.0848955	0.123937	-0.029029	Caudal
S.cly_USNM-550511	51	0.0624066	0.141358	-0.02235	Caudal
S.cly_USNM-550511	52	0.0492625	0.154855	0.00465045	Peduncle
S.cly_USNM-550511	53	0.0358695	0.153726	0.0145637	Peduncle
S.cly_USNM-550511	54	0.0116372	0.156517	0.0575591	Peduncle
S.cly_USNM-550511	55	-0.029811	0.172449	0.0926851	Peduncle
S.cly_USNM-550511	56	-0.0547873	0.163017	0.101148	Peduncle
S.cly_USNM-550511	57	-0.0663668	0.160521	0.110635	Peduncle
S.cly_USNM-550511	58	-0.0828745	0.140417	0.0917617	Peduncle
S.cly_USNM-550511	59	-0.108186	0.0243465	0.0961231	Peduncle
S.cly_USNM-550511	60	-0.216744	-0.00709536	0.00799118	Peduncle
S.cly_USNM-550511	61	-0.228799	-0.0238124	0.0182972	Fluke
S.cly_USNM-550511	62	-0.242305	-0.0309731	0.0225642	Fluke
S.cly_USNM-550511	63	-0.249139	-0.0327275	0.020205	Fluke
S.cly_USNM-550511	64	-0.250073	-0.032693	0.0182723	Fluke
S.cly_USNM-550511	65	-0.256248	-0.0347629	0.0224993	Fluke
S.cly_USNM-550511	66	-0.26099	-0.0359977	0.0232708	Fluke
S.cly_USNM-550511	67	-0.268426	-0.0377831	0.0235943	Fluke
S.cly_USNM-550511	68	-0.277102	-0.0398324	0.023403	Fluke
S.cly_USNM-550511	69	-0.281863	-0.0409664	0.0232893	Fluke
S.cly_USNM-550511	70	-0.290133	-0.0429475	0.0230694	Fluke
S.cly_USNM-550511	71	-0.295964	-0.044335	0.0229422	Fluke
S.cly_USNM-550511	72	-0.304925	-0.0464648	0.0227416	Fluke
S.cly_USNM-550511	73	-0.321157	-0.0503016	0.0224189	Fluke
L.bor_USNM-550026	8	-0.032966	-0.0655134	0.00299022	Ant.tho
L.bor_USNM-550026	9	0.0486087	-0.0470264	0.0344228	Ant.tho
L.bor_USNM-550026	10	0.0640099	-0.0520058	0.0626559	Tho-lum
L.bor_USNM-550026	11	0.0903656	-0.0657955	0.0812134	Tho-lum
L.bor_USNM-550026	12	0.114849	-0.0766903	0.0840519	Tho-lum
L.bor_USNM-550026	13	0.12446	-0.0792968	0.0822411	Tho-lum
L.bor_USNM-550026	14	0.133517	-0.0791965	0.0757951	Tho-lum
L.bor_USNM-550026	15	0.15318	-0.0849259	0.0854427	Tho-lum
L.bor_USNM-550026	16	0.158574	-0.0857993	0.0759282	Tho-lum
L.bor_USNM-550026	17	0.170421	-0.0905745	0.0764277	Tho-lum
L.bor_USNM-550026	18	0.171756	-0.0887207	0.0713518	Tho-lum
L.bor_USNM-550026	19	0.17411	-0.0843397	0.0638093	Tho-lum
L.bor_USNM-550026	20	0.168312	-0.0770086	0.0568491	Tho-lum
L.bor_USNM-550026	21	0.177103	-0.0851166	0.0533308	Tho-lum
L.bor_USNM-550026	22	0.171779	-0.0889638	0.038398	Tho-lum
L.bor_USNM-550026	23	0.16373	-0.0890732	0.0125547	Tho-lum
L.bor_USNM-550026	24	0.145903	-0.071849	-0.00648832	Tho-lum
L.bor_USNM-550026	25	0.13605	-0.0698727	-0.0198811	Tho-lum
L.bor_USNM-550026	26	0.133889	-0.0714919	-0.0219232	Tho-lum
L.bor_USNM-550026	27	0.116351	-0.0594386	-0.0271231	Tho-lum
L.bor_USNM-550026	28	0.13064	-0.0646388	-0.0133475	Tho-lum
L.bor_USNM-550026	29	0.114775	-0.061908	-0.0258189	Tho-lum
L.bor_USNM-550026	30	0.107323	-0.0570085	-0.028511	Tho-lum
L.bor_USNM-550026	31	0.101743	-0.0527197	-0.0283028	Tho-lum
L.bor_USNM-550026	32	0.0967599	-0.0610152	-0.034913	Tho-lum
L.bor_USNM-550026	33	0.0958973	-0.0558466	-0.0336163	Tho-lum
L.bor_USNM-550026	34	0.0968987	-0.0442239	-0.0286557	Tho-lum
L.bor_USNM-550026	35	0.101438	-0.0425857	-0.0268602	Tho-lum
L.bor_USNM-550026	36	0.100886	-0.0442209	-0.0266256	Tho-lum
L.bor_USNM-550026	37	0.0798674	-0.05023	-0.0336179	Tho-lum
L.bor_USNM-550026	38	0.0772576	-0.0492304	-0.0259816	Tho-lum
L.bor_USNM-550026	39	0.0757128	-0.0430931	-0.0240113	Tho-lum
L.bor_USNM-550026	40	0.065598	-0.045255	-0.0317135	Tho-lum
L.bor_USNM-550026	41	0.0473994	-0.0424399	-0.0328725	Ant.tho
L.bor_USNM-550026	42	0.033601	-0.0394013	-0.0294176	Ant.tho
L.bor_USNM-550026	43	0.0173085	-0.0379995	-0.032559	Ant.tho
L.bor_USNM-550026	44	0.015297	-0.0334544	-0.0297056	Ant.tho
L.bor_USNM-550026	45	0.0203635	-0.0307407	-0.0213772	Ant.tho
L.bor_USNM-550026	46	0.0201595	-0.0248972	-0.0172348	Ant.tho
L.bor_USNM-550026	47	0.0207887	-0.019172	-0.0173215	Ant.tho
L.bor_USNM-550026	48	0.0121423	-0.0259195	-0.024189	Ant.tho
L.bor_USNM-550026	49	0.012182	-0.0180695	-0.0211502	Ant.tho
L.bor_USNM-550026	50	-0.000666279	-0.0161634	-0.0318657	Ant.tho
L.bor_USNM-550026	51	0.00201731	-0.018039	-0.0296165	Ant.tho
L.bor_USNM-550026	52	0.00612517	-0.0108804	-0.0344886	Ant.tho
L.bor_USNM-550026	53	0.000485513	-0.0121016	-0.0359905	Ant.tho
L.bor_USNM-550026	54	0.00062578	0.0741081	-0.0554152	Peduncle
L.bor_USNM-550026	55	0.017943	0.0885398	-0.040541	Peduncle
L.bor_USNM-550026	56	0.0104451	0.101393	-0.050369	Peduncle
L.bor_USNM-550026	57	0.0119572	0.106878	-0.0496836	Peduncle
L.bor_USNM-550026	58	0.0150553	0.105929	-0.0563223	Peduncle
L.bor_USNM-550026	59	0.0248875	0.110551	-0.0469633	Peduncle
L.bor_USNM-550026	60	0.0146968	0.126048	-0.0583899	Peduncle
L.bor_USNM-550026	61	0.00981698	0.139782	-0.0611725	Peduncle
L.bor_USNM-550026	62	0.0163574	0.142775	-0.0463401	Peduncle
L.bor_USNM-550026	63	0.0222863	0.149701	-0.03612	Peduncle
L.bor_USNM-550026	64	-0.00344195	0.134202	-0.035645	Peduncle
L.bor_USNM-550026	65	0.0194489	0.144428	0.00415365	Peduncle
L.bor_USNM-550026	66	-0.0109572	0.151567	-0.00186032	Peduncle
L.bor_USNM-550026	67	-0.0185121	0.148041	0.0128893	Peduncle
L.bor_USNM-550026	68	-0.05892	0.161119	0.0148822	Peduncle
L.bor_USNM-550026	69	-0.0652754	0.161593	0.0552472	Peduncle
L.bor_USNM-550026	70	-0.0755598	0.168098	0.0847848	Peduncle
L.bor_USNM-550026	71	-0.0857073	0.169451	0.0997356	Peduncle
L.bor_USNM-550026	72	-0.101871	0.1635	0.0978495	Peduncle
L.bor_USNM-550026	73	-0.130529	0.146771	0.0866282	Peduncle
L.bor_USNM-550026	74	-0.131135	0.125749	0.0654045	Peduncle
L.bor_USNM-550026	75	-0.180698	0.112601	0.0246895	Peduncle
L.bor_USNM-550026	76	-0.225977	0.0829992	-0.00166222	Peduncle
L.bor_USNM-550026	77	-0.235009	0.0821186	-0.02014	Peduncle
L.bor_USNM-550026	78	-0.241068	-0.0322786	0.0053431	Fluke
L.bor_USNM-550026	79	-0.247874	-0.0345574	0.004198	Fluke
L.bor_USNM-550026	80	-0.255309	-0.0366168	0.00331801	Fluke
L.bor_USNM-550026	81	-0.261462	-0.0382989	0.0025966	Fluke
L.bor_USNM-550026	82	-0.264888	-0.0392006	0.00223702	Fluke
L.bor_USNM-550026	83	-0.268767	-0.0401855	0.00186822	Fluke
L.bor_USNM-550026	84	-0.275648	-0.0419382	0.001195	Fluke
L.bor_USNM-550026	85	-0.280842	-0.0432369	0.000715473	Fluke
L.bor_USNM-550026	86	-0.286946	-0.0447667	0.000143732	Fluke
L.bor_USNM-550026	87	-0.291152	-0.0458075	-0.000234347	Fluke
L.bor_USNM-550026	88	-0.295688	-0.0469324	-0.000649741	Fluke
S.fro_USNM-21915	8	-0.106129	-0.0889395	0.00303207	Ant.tho
S.fro_USNM-21915	9	-0.0740089	-0.0823489	0.00992184	Ant.tho
S.fro_USNM-21915	10	-0.0548943	-0.077347	0.0179577	Ant.tho
S.fro_USNM-21915	11	-0.0073935	-0.0623272	0.0336931	Ant.tho
S.fro_USNM-21915	12	0.0115369	-0.0707988	0.0462303	Ant.tho
S.fro_USNM-21915	13	0.0364536	-0.0711779	0.0689214	Ant.tho
S.fro_USNM-21915	14	0.0520823	-0.0679829	0.067064	Ant.tho
S.fro_USNM-21915	15	0.0680249	-0.0687678	0.0683603	Tho-lum
S.fro_USNM-21915	16	0.0836932	-0.0586237	0.0701229	Tho-lum
S.fro_USNM-21915	17	0.0981466	-0.0641636	0.0618339	Tho-lum
S.fro_USNM-21915	18	0.116127	-0.0706376	0.0653348	Tho-lum
S.fro_USNM-21915	19	0.118887	-0.0730603	0.0487965	Tho-lum
S.fro_USNM-21915	20	0.139268	-0.0831448	0.0519374	Tho-lum
S.fro_USNM-21915	21	0.138075	-0.0798743	0.0310912	Tho-lum
S.fro_USNM-21915	22	0.142741	-0.0907362	0.0307651	Tho-lum
S.fro_USNM-21915	23	0.133307	-0.080005	0.00287629	Tho-lum
S.fro_USNM-21915	24	0.130124	-0.0771165	-0.00762416	Tho-lum
S.fro_USNM-21915	25	0.118334	-0.075104	-0.0177156	Tho-lum
S.fro_USNM-21915	26	0.113036	-0.0711723	-0.0140335	Tho-lum
S.fro_USNM-21915	27	0.126222	-0.0790286	-0.019549	Tho-lum
S.fro_USNM-21915	28	0.106375	-0.0691308	-0.0381999	Tho-lum
S.fro_USNM-21915	29	0.111633	-0.0603566	-0.0328487	Tho-lum
S.fro_USNM-21915	30	0.0976401	-0.054258	-0.0384983	Tho-lum
S.fro_USNM-21915	31	0.0673399	-0.0793281	-0.074485	Post.lum
S.fro_USNM-21915	32	0.0668004	-0.0760189	-0.0732627	Post.lum
S.fro_USNM-21915	33	0.0623658	-0.071114	-0.0737615	Post.lum
S.fro_USNM-21915	34	0.0612179	-0.0768106	-0.0808558	Post.lum
S.fro_USNM-21915	35	0.0594896	-0.0636221	-0.072664	Post.lum
S.fro_USNM-21915	36	0.0577389	-0.0612723	-0.0729947	Post.lum
S.fro_USNM-21915	37	0.058163	-0.054273	-0.072113	Post.lum
S.fro_USNM-21915	38	0.0695604	0.0267423	-0.0944275	Caudal
S.fro_USNM-21915	39	0.093575	0.0555357	-0.0801992	Caudal
S.fro_USNM-21915	40	0.137847	0.0720807	-0.0673086	Caudal
S.fro_USNM-21915	41	0.149158	0.0748416	-0.0619062	Caudal
S.fro_USNM-21915	42	0.160209	0.0879788	-0.0704401	Caudal
S.fro_USNM-21915	43	0.159362	0.100718	-0.0708841	Caudal
S.fro_USNM-21915	44	0.157376	0.109325	-0.058538	Caudal
S.fro_USNM-21915	45	0.157053	0.117396	-0.0497721	Caudal
S.fro_USNM-21915	46	0.158837	0.130475	-0.0302761	Caudal
S.fro_USNM-21915	47	0.131845	0.127884	-0.0301547	Caudal
S.fro_USNM-21915	48	0.120688	0.135801	-0.0149133	Caudal
S.fro_USNM-21915	49	0.0992525	0.146983	-0.00970108	Caudal
S.fro_USNM-21915	50	0.0802325	0.144164	0.00237269	Caudal
S.fro_USNM-21915	51	0.0536493	0.158774	0.0284779	Peduncle
S.fro_USNM-21915	52	0.0215764	0.153899	0.0405543	Peduncle
S.fro_USNM-21915	53	-0.0222771	0.180281	0.0680852	Peduncle
S.fro_USNM-21915	54	-0.0389064	0.182947	0.0868622	Peduncle
S.fro_USNM-21915	55	-0.0622246	0.177527	0.0939133	Peduncle
S.fro_USNM-21915	56	-0.0851816	0.154435	0.0795973	Peduncle
S.fro_USNM-21915	57	-0.10438	0.108333	0.0620255	Peduncle
S.fro_USNM-21915	58	-0.181894	0.0523331	-0.0126948	Peduncle
S.fro_USNM-21915	59	-0.229861	0.0412069	-0.0167939	Peduncle
S.fro_USNM-21915	60	-0.245789	0.0398993	-0.018328	Peduncle
S.fro_USNM-21915	61	-0.24912	0.0328598	-0.0173588	Peduncle
S.fro_USNM-21915	62	-0.248805	-0.0273455	0.00605811	Fluke
S.fro_USNM-21915	63	-0.255422	-0.0296032	0.0100963	Fluke
S.fro_USNM-21915	64	-0.261946	-0.0313411	0.0120607	Fluke
S.fro_USNM-21915	65	-0.273117	-0.0338939	0.0120684	Fluke
S.fro_USNM-21915	66	-0.279087	-0.0352331	0.0117441	Fluke
S.fro_USNM-21915	67	-0.288393	-0.0373392	0.0112142	Fluke
S.fro_USNM-21915	68	-0.297995	-0.0395047	0.0106803	Fluke
S.fro_USNM-21915	69	-0.308449	-0.041849	0.0101158	Fluke
S.fro_USNM-22017	8	-0.108069	-0.0845649	0.00975779	Ant.tho
S.fro_USNM-22017	9	-0.0861131	-0.0882867	0.0148743	Ant.tho
S.fro_USNM-22017	10	-0.0724359	-0.0891091	0.0170516	Ant.tho
S.fro_USNM-22017	11	-0.0111527	-0.0709085	0.0337725	Ant.tho
S.fro_USNM-22017	12	0.0171365	-0.0644338	0.0597443	Ant.tho
S.fro_USNM-22017	13	0.0210301	-0.0680438	0.0565473	Ant.tho
S.fro_USNM-22017	14	0.0459144	-0.0647454	0.0690764	Ant.tho
S.fro_USNM-22017	15	0.06218	-0.0575219	0.0676374	Tho-lum
S.fro_USNM-22017	16	0.0774567	-0.0597151	0.0638756	Tho-lum
S.fro_USNM-22017	17	0.0951771	-0.05827	0.0685264	Tho-lum
S.fro_USNM-22017	18	0.106563	-0.0638267	0.0622986	Tho-lum
S.fro_USNM-22017	19	0.128008	-0.07126	0.0663106	Tho-lum
S.fro_USNM-22017	20	0.135453	-0.0773193	0.0618412	Tho-lum
S.fro_USNM-22017	21	0.134141	-0.0811845	0.0531948	Tho-lum
S.fro_USNM-22017	22	0.11105	-0.0683451	0.0244146	Tho-lum
S.fro_USNM-22017	23	0.126232	-0.077598	0.01623	Tho-lum
S.fro_USNM-22017	24	0.116364	-0.0766282	0.00603682	Tho-lum
S.fro_USNM-22017	25	0.117046	-0.0763534	0.000656951	Tho-lum
S.fro_USNM-22017	26	0.109649	-0.0758437	-0.00982631	Tho-lum
S.fro_USNM-22017	27	0.110072	-0.0744344	-0.0177442	Tho-lum
S.fro_USNM-22017	28	0.115343	-0.0663615	-0.0179774	Tho-lum
S.fro_USNM-22017	29	0.0823806	-0.0602859	-0.0307961	Tho-lum
S.fro_USNM-22017	30	0.0864966	-0.0565737	-0.0334204	Tho-lum
S.fro_USNM-22017	31	0.0802041	-0.0605581	-0.0473229	Tho-lum
S.fro_USNM-22017	32	0.0677401	-0.0761686	-0.0683853	Post.lum
S.fro_USNM-22017	33	0.0655583	-0.0704301	-0.0763023	Post.lum
S.fro_USNM-22017	34	0.0642353	-0.0646845	-0.0691927	Post.lum
S.fro_USNM-22017	35	0.0704904	-0.0606285	-0.06804	Post.lum
S.fro_USNM-22017	36	0.0610245	-0.0555213	-0.0778175	Post.lum
S.fro_USNM-22017	37	0.0591825	-0.0485079	-0.0715947	Post.lum
S.fro_USNM-22017	38	0.0159467	-0.0249665	-0.0580399	Ant.tho
S.fro_USNM-22017	39	0.101946	0.0311841	-0.0769073	Caudal
S.fro_USNM-22017	40	0.0983379	0.0408807	-0.083777	Caudal
S.fro_USNM-22017	41	0.135471	0.0676749	-0.0668285	Caudal
S.fro_USNM-22017	42	0.132617	0.0741545	-0.0775298	Caudal
S.fro_USNM-22017	43	0.135149	0.0767139	-0.0901833	Caudal
S.fro_USNM-22017	44	0.165117	0.106469	-0.0730816	Caudal
S.fro_USNM-22017	45	0.154504	0.113772	-0.0719844	Caudal
S.fro_USNM-22017	46	0.170051	0.123268	-0.0528759	Caudal
S.fro_USNM-22017	47	0.150977	0.143622	-0.0446674	Caudal
S.fro_USNM-22017	48	0.141496	0.137613	-0.0294804	Caudal
S.fro_USNM-22017	49	0.115576	0.142032	-0.0206283	Caudal
S.fro_USNM-22017	50	0.0978781	0.138212	-0.00840883	Caudal
S.fro_USNM-22017	51	0.0722027	0.144271	0.0280351	Peduncle
S.fro_USNM-22017	52	0.0513125	0.154675	0.0433181	Peduncle
S.fro_USNM-22017	53	0.0227753	0.163454	0.077789	Peduncle
S.fro_USNM-22017	54	-0.0251699	0.183803	0.104114	Peduncle
S.fro_USNM-22017	55	-0.0537737	0.176051	0.107425	Peduncle
S.fro_USNM-22017	56	-0.0731162	0.173175	0.118759	Peduncle
S.fro_USNM-22017	57	-0.0925838	0.146317	0.090856	Peduncle
S.fro_USNM-22017	58	-0.160411	0.10247	0.0138513	Peduncle
S.fro_USNM-22017	59	-0.231616	0.0503461	-0.00686297	Peduncle
S.fro_USNM-22017	60	-0.240906	-0.0263786	0.0136647	Fluke
S.fro_USNM-22017	61	-0.246178	-0.0265186	0.00777494	Fluke
S.fro_USNM-22017	62	-0.248336	-0.0284029	0.0142041	Fluke
S.fro_USNM-22017	63	-0.257352	-0.0313398	0.019112	Fluke
S.fro_USNM-22017	64	-0.264018	-0.0330305	0.0198519	Fluke
S.fro_USNM-22017	65	-0.273284	-0.0351398	0.0198049	Fluke
S.fro_USNM-22017	66	-0.280838	-0.0368929	0.0195043	Fluke
S.fro_USNM-22017	67	-0.289752	-0.0389378	0.0192	Fluke
S.fro_USNM-22017	68	-0.299634	-0.041199	0.0188651	Fluke
S.fro_USNM-504321	8	-0.133784	-0.0944119	0.00733275	Ant.tho
S.fro_USNM-504321	9	-0.0854788	-0.0747927	0.0153263	Ant.tho
S.fro_USNM-504321	10	-0.0716134	-0.0859782	0.0117861	Ant.tho
S.fro_USNM-504321	11	-0.0011105	-0.0689305	0.0389773	Ant.tho
S.fro_USNM-504321	12	0.0206762	-0.0578024	0.0536541	Ant.tho
S.fro_USNM-504321	13	0.0382544	-0.0580666	0.071291	Ant.tho
S.fro_USNM-504321	14	0.0656796	-0.0595759	0.0792131	Tho-lum
S.fro_USNM-504321	15	0.0790565	-0.0596897	0.0857178	Tho-lum
S.fro_USNM-504321	16	0.0949303	-0.0576177	0.0871547	Tho-lum
S.fro_USNM-504321	17	0.110732	-0.0555787	0.083848	Tho-lum
S.fro_USNM-504321	18	0.132764	-0.0696327	0.0898121	Tho-lum
S.fro_USNM-504321	19	0.134398	-0.0701917	0.0722053	Tho-lum
S.fro_USNM-504321	20	0.145279	-0.0749734	0.0573377	Tho-lum
S.fro_USNM-504321	21	0.154084	-0.0792189	0.0446016	Tho-lum
S.fro_USNM-504321	22	0.139394	-0.0712684	0.0248917	Tho-lum
S.fro_USNM-504321	23	0.137357	-0.0768338	0.0152346	Tho-lum
S.fro_USNM-504321	24	0.133998	-0.0762691	0.00360119	Tho-lum
S.fro_USNM-504321	25	0.140505	-0.0757276	-0.00222651	Tho-lum
S.fro_USNM-504321	26	0.13117	-0.0724935	-0.0153734	Tho-lum
S.fro_USNM-504321	27	0.121372	-0.0622132	-0.0228723	Tho-lum
S.fro_USNM-504321	28	0.107736	-0.058872	-0.0302259	Tho-lum
S.fro_USNM-504321	29	0.108667	-0.0575833	-0.044102	Tho-lum
S.fro_USNM-504321	30	0.0971988	-0.0648318	-0.0474963	Tho-lum
S.fro_USNM-504321	31	0.0723407	-0.0776948	-0.0766284	Post.lum
S.fro_USNM-504321	32	0.0708376	-0.0756525	-0.0772929	Post.lum
S.fro_USNM-504321	33	0.0633091	-0.0787946	-0.0829241	Post.lum
S.fro_USNM-504321	34	0.0665188	-0.0700012	-0.0811306	Post.lum
S.fro_USNM-504321	35	0.0579404	-0.0595813	-0.0805391	Post.lum
S.fro_USNM-504321	36	0.048517	-0.0580892	-0.0877152	Post.lum
S.fro_USNM-504321	37	0.0554658	-0.0498661	-0.0887377	Post.lum
S.fro_USNM-504321	38	0.0557752	-0.040205	-0.0856641	Post.lum
S.fro_USNM-504321	39	0.0951977	0.0483762	-0.0994029	Caudal
S.fro_USNM-504321	40	0.142406	0.0721117	-0.0621344	Caudal
S.fro_USNM-504321	41	0.126276	0.0692715	-0.0736893	Caudal
S.fro_USNM-504321	42	0.141076	0.0672211	-0.0729421	Caudal
S.fro_USNM-504321	43	0.160353	0.0879171	-0.0738762	Caudal
S.fro_USNM-504321	44	0.151636	0.107322	-0.0807978	Caudal
S.fro_USNM-504321	45	0.148688	0.106774	-0.0769965	Caudal
S.fro_USNM-504321	46	0.154069	0.124388	-0.0551113	Caudal
S.fro_USNM-504321	47	0.146493	0.128409	-0.0482842	Caudal
S.fro_USNM-504321	48	0.133669	0.126388	-0.0416454	Caudal
S.fro_USNM-504321	49	0.128047	0.129392	-0.0239813	Caudal
S.fro_USNM-504321	50	0.118445	0.13331	-0.00669234	Caudal
S.fro_USNM-504321	51	0.0952725	0.140652	0.00551788	Caudal
S.fro_USNM-504321	52	0.0664526	0.145867	0.0365741	Peduncle
S.fro_USNM-504321	53	0.0427593	0.150927	0.0745716	Peduncle
S.fro_USNM-504321	54	0.0117622	0.155392	0.0928958	Peduncle
S.fro_USNM-504321	55	-0.0507331	0.168305	0.0979084	Peduncle
S.fro_USNM-504321	56	-0.0728306	0.168101	0.107016	Peduncle
S.fro_USNM-504321	57	-0.0891189	0.157118	0.092455	Peduncle
S.fro_USNM-504321	58	-0.106576	0.114835	0.0734664	Peduncle
S.fro_USNM-504321	59	-0.224508	0.0899117	-0.0102473	Peduncle
S.fro_USNM-504321	60	-0.236646	0.0563899	-0.00478156	Peduncle
S.fro_USNM-504321	61	-0.247047	0.0295706	-0.00164844	Peduncle
S.fro_USNM-504321	62	-0.249765	0.0243818	-0.00623918	Peduncle
S.fro_USNM-504321	63	-0.249162	-0.027786	0.0126518	Fluke
S.fro_USNM-504321	64	-0.25702	-0.0310705	0.0202531	Fluke
S.fro_USNM-504321	65	-0.264759	-0.0332205	0.0229423	Fluke
S.fro_USNM-504321	66	-0.274235	-0.0354202	0.0232484	Fluke
S.fro_USNM-504321	67	-0.282484	-0.0373245	0.0230287	Fluke
S.fro_USNM-504321	68	-0.290483	-0.0391724	0.0228229	Fluke
S.fro_USNM-504321	69	-0.29669	-0.0405979	0.0226741	Fluke
S.fro_USNM-504321	70	-0.305006	-0.0425007	0.0224807	Fluke
S.fro_USNM-504321	71	-0.326892	-0.0474713	0.0220222	Fluke
L.obl_USNM-504412	8	-0.112075	-0.0622784	-0.00467505	Ant.tho
L.obl_USNM-504412	9	-0.0793805	-0.0666609	0.00829152	Ant.tho
L.obl_USNM-504412	10	-0.012673	-0.0484529	0.0330591	Ant.tho
L.obl_USNM-504412	11	0.0176025	-0.0525241	0.0640966	Ant.tho
L.obl_USNM-504412	12	0.031613	-0.0581809	0.0818991	Ant.tho
L.obl_USNM-504412	13	0.0483834	-0.0585842	0.102482	Tho-lum
L.obl_USNM-504412	14	0.0549603	-0.0518318	0.0957455	Tho-lum
L.obl_USNM-504412	15	0.0832115	-0.0486611	0.118883	Tho-lum
L.obl_USNM-504412	16	0.0837701	-0.0510349	0.0904873	Tho-lum
L.obl_USNM-504412	17	0.087619	-0.0469861	0.0881841	Tho-lum
L.obl_USNM-504412	18	0.0988811	-0.0534712	0.0783545	Tho-lum
L.obl_USNM-504412	19	0.105418	-0.0564456	0.066259	Tho-lum
L.obl_USNM-504412	20	0.0992694	-0.0599838	0.0452616	Tho-lum
L.obl_USNM-504412	21	0.102859	-0.0698229	0.031708	Tho-lum
L.obl_USNM-504412	22	0.0923458	-0.0715947	-0.000646777	Tho-lum
L.obl_USNM-504412	23	0.0925347	-0.0698191	-0.00424689	Tho-lum
L.obl_USNM-504412	24	0.0917095	-0.0687415	-0.0124966	Tho-lum
L.obl_USNM-504412	25	0.0855546	-0.0738065	-0.026888	Tho-lum
L.obl_USNM-504412	26	0.0827662	-0.0737943	-0.0345061	Tho-lum
L.obl_USNM-504412	27	0.0792516	-0.075563	-0.046642	Tho-lum
L.obl_USNM-504412	28	0.0808693	-0.0713068	-0.0493073	Tho-lum
L.obl_USNM-504412	29	0.085834	-0.0689913	-0.0459569	Tho-lum
L.obl_USNM-504412	30	0.0499044	-0.0744908	-0.0671088	Post.lum
L.obl_USNM-504412	31	0.046919	-0.0819718	-0.0933435	Post.lum
L.obl_USNM-504412	32	0.047948	-0.0800975	-0.0949245	Post.lum
L.obl_USNM-504412	33	0.048909	-0.0800166	-0.0971387	Post.lum
L.obl_USNM-504412	34	0.0425206	-0.076911	-0.102441	Post.lum
L.obl_USNM-504412	35	0.0427545	-0.0700122	-0.0950919	Post.lum
L.obl_USNM-504412	36	0.0335574	-0.072285	-0.104583	Post.lum
L.obl_USNM-504412	37	0.0389562	-0.065714	-0.0989461	Post.lum
L.obl_USNM-504412	38	0.0323827	-0.0617591	-0.098758	Post.lum
L.obl_USNM-504412	39	0.0358183	-0.0596865	-0.100384	Post.lum
L.obl_USNM-504412	40	0.0348344	-0.0545817	-0.101215	Post.lum
L.obl_USNM-504412	41	0.031159	-0.0497829	-0.105325	Post.lum
L.obl_USNM-504412	42	0.0602739	-0.0367046	-0.0912169	Post.lum
L.obl_USNM-504412	43	0.0754218	-0.0304231	-0.0845964	Post.lum
L.obl_USNM-504412	44	0.0887617	-0.0281192	-0.0727605	Post.lum
L.obl_USNM-504412	45	0.116499	0.065022	-0.0772015	Caudal
L.obl_USNM-504412	46	0.119438	0.0631023	-0.0669307	Caudal
L.obl_USNM-504412	47	0.116	0.0763993	-0.0640999	Caudal
L.obl_USNM-504412	48	0.139026	0.0881769	-0.0445998	Caudal
L.obl_USNM-504412	49	0.144936	0.108619	-0.0423116	Caudal
L.obl_USNM-504412	50	0.154627	0.102411	-0.0296094	Caudal
L.obl_USNM-504412	51	0.145927	0.112532	-0.0100136	Caudal
L.obl_USNM-504412	52	0.146697	0.129653	0.0172193	Caudal
L.obl_USNM-504412	53	0.124284	0.138675	0.0348432	Caudal
L.obl_USNM-504412	54	0.114042	0.139218	0.0571207	Caudal
L.obl_USNM-504412	55	0.0877636	0.143112	0.060618	Peduncle
L.obl_USNM-504412	56	0.0736141	0.148203	0.0752307	Peduncle
L.obl_USNM-504412	57	0.0450294	0.154613	0.0857843	Peduncle
L.obl_USNM-504412	58	0.0244189	0.159844	0.102066	Peduncle
L.obl_USNM-504412	59	-0.025302	0.176686	0.134222	Peduncle
L.obl_USNM-504412	60	-0.0411506	0.173166	0.14514	Peduncle
L.obl_USNM-504412	61	-0.0676605	0.169132	0.134055	Peduncle
L.obl_USNM-504412	62	-0.085229	0.14748	0.112328	Peduncle
L.obl_USNM-504412	63	-0.104195	0.0946412	0.0684281	Peduncle
L.obl_USNM-504412	64	-0.214494	-0.016774	0.0117053	Peduncle
L.obl_USNM-504412	65	-0.229454	-0.0288649	0.0190771	Fluke
L.obl_USNM-504412	66	-0.244141	-0.034398	0.0201609	Fluke
L.obl_USNM-504412	67	-0.249909	-0.0359817	0.0199119	Fluke
L.obl_USNM-504412	68	-0.255437	-0.0374057	0.0199314	Fluke
L.obl_USNM-504412	69	-0.260049	-0.0385922	0.019756	Fluke
L.obl_USNM-504412	70	-0.264176	-0.0396022	0.0196695	Fluke
L.obl_USNM-504412	71	-0.2696	-0.0409518	0.0194354	Fluke
L.obl_USNM-504412	72	-0.277743	-0.0429758	0.0191044	Fluke
L.obl_USNM-504412	73	-0.284475	-0.0446445	0.0188411	Fluke
L.obl_USNM-504415	8	-0.0860813	-0.0596149	-0.0104643	Ant.tho
L.obl_USNM-504415	9	-0.0573054	-0.0614114	0.0164057	Ant.tho
L.obl_USNM-504415	10	-0.00110856	-0.055162	0.0523362	Ant.tho
L.obl_USNM-504415	11	0.0232153	-0.0526161	0.0671345	Ant.tho
L.obl_USNM-504415	12	0.0514656	-0.0667598	0.0865199	Tho-lum
L.obl_USNM-504415	13	0.0694275	-0.057093	0.0953345	Tho-lum
L.obl_USNM-504415	14	0.0875476	-0.0538163	0.104747	Tho-lum
L.obl_USNM-504415	15	0.113627	-0.0583216	0.116983	Tho-lum
L.obl_USNM-504415	16	0.111907	-0.0574209	0.094652	Tho-lum
L.obl_USNM-504415	17	0.119532	-0.0595678	0.0933505	Tho-lum
L.obl_USNM-504415	18	0.13021	-0.0677956	0.08277	Tho-lum
L.obl_USNM-504415	19	0.134815	-0.0716863	0.0678419	Tho-lum
L.obl_USNM-504415	20	0.131594	-0.0794259	0.0565124	Tho-lum
L.obl_USNM-504415	21	0.120668	-0.081169	0.035178	Tho-lum
L.obl_USNM-504415	22	0.10812	-0.0741801	0.0112509	Tho-lum
L.obl_USNM-504415	23	0.0853097	-0.080813	-0.0236618	Tho-lum
L.obl_USNM-504415	24	0.0957702	-0.0837642	-0.0359135	Tho-lum
L.obl_USNM-504415	25	0.0880408	-0.0823058	-0.0440444	Tho-lum
L.obl_USNM-504415	26	0.085725	-0.0795112	-0.0463137	Tho-lum
L.obl_USNM-504415	27	0.0714655	-0.0807719	-0.0573021	Post.lum
L.obl_USNM-504415	28	0.0644695	-0.075319	-0.0631863	Post.lum
L.obl_USNM-504415	29	0.062009	-0.080124	-0.065757	Post.lum
L.obl_USNM-504415	30	0.0513097	-0.0913678	-0.0938449	Post.lum
L.obl_USNM-504415	31	0.0536298	-0.0865031	-0.0924873	Post.lum
L.obl_USNM-504415	32	0.0498779	-0.0837895	-0.0921223	Post.lum
L.obl_USNM-504415	33	0.0364343	-0.0878912	-0.106191	Post.lum
L.obl_USNM-504415	34	0.0420866	-0.0820467	-0.100551	Post.lum
L.obl_USNM-504415	35	0.0395657	-0.0724194	-0.102679	Post.lum
L.obl_USNM-504415	36	0.030348	-0.0732905	-0.108281	Post.lum
L.obl_USNM-504415	37	0.0326896	-0.0677833	-0.107956	Post.lum
L.obl_USNM-504415	38	0.0314035	-0.0610035	-0.106445	Post.lum
L.obl_USNM-504415	39	0.0300495	-0.0552306	-0.107903	Post.lum
L.obl_USNM-504415	40	0.03536	-0.0474543	-0.0979986	Post.lum
L.obl_USNM-504415	41	0.0558032	-0.0367541	-0.0936658	Post.lum
L.obl_USNM-504415	42	0.0642818	-0.0231576	-0.074972	Post.lum
L.obl_USNM-504415	43	0.0536116	-0.0317824	-0.0915038	Post.lum
L.obl_USNM-504415	44	0.0910278	0.029755	-0.0852386	Caudal
L.obl_USNM-504415	45	0.106025	0.0514431	-0.0739732	Caudal
L.obl_USNM-504415	46	0.131168	0.0812181	-0.0542335	Caudal
L.obl_USNM-504415	47	0.143626	0.104574	-0.0526201	Caudal
L.obl_USNM-504415	48	0.146711	0.0953545	-0.0519575	Caudal
L.obl_USNM-504415	49	0.140077	0.0915327	-0.0406207	Caudal
L.obl_USNM-504415	50	0.144859	0.110877	-0.0158063	Caudal
L.obl_USNM-504415	51	0.137909	0.128261	0.016975	Caudal
L.obl_USNM-504415	52	0.133751	0.139032	0.0506502	Caudal
L.obl_USNM-504415	53	0.117028	0.14118	0.0681466	Caudal
L.obl_USNM-504415	54	0.087493	0.142094	0.0670254	Peduncle
L.obl_USNM-504415	55	0.0857513	0.157497	0.083944	Peduncle
L.obl_USNM-504415	56	0.0647497	0.167827	0.100072	Peduncle
L.obl_USNM-504415	57	0.0254124	0.165088	0.0750036	Peduncle
L.obl_USNM-504415	58	0.033518	0.15887	0.116498	Peduncle
L.obl_USNM-504415	59	-0.0415398	0.173649	0.132235	Peduncle
L.obl_USNM-504415	60	-0.0615053	0.173002	0.124925	Peduncle
L.obl_USNM-504415	61	-0.0683425	0.162086	0.121509	Peduncle
L.obl_USNM-504415	62	-0.085371	0.145088	0.091848	Peduncle
L.obl_USNM-504415	63	-0.158917	0.108204	0.020221	Peduncle
L.obl_USNM-504415	64	-0.217206	0.0759492	-0.0306501	Peduncle
L.obl_USNM-504415	65	-0.23698	0.0460489	-0.00405308	Peduncle
L.obl_USNM-504415	66	-0.244875	-0.0351312	0.0180822	Fluke
L.obl_USNM-504415	67	-0.250301	-0.0365837	0.0182507	Fluke
L.obl_USNM-504415	68	-0.254577	-0.0376818	0.0183576	Fluke
L.obl_USNM-504415	69	-0.25791	-0.0385417	0.0182231	Fluke
L.obl_USNM-504415	70	-0.266511	-0.0407028	0.0178368	Fluke
L.obl_USNM-504415	71	-0.271637	-0.0420197	0.0175445	Fluke
L.obl_USNM-504415	72	-0.280052	-0.0441422	0.0171337	Fluke
L.obl_USNM-504415	73	-0.28628	-0.0456994	0.0168519	Fluke
L.obl_USNM-504415	74	-0.291365	-0.0469399	0.016668	Fluke
L.obl_USNM-504415	75	-0.30131	-0.0494347	0.0161996	Fluke
S.coe_USNM-504350	8	-0.10786	-0.0677408	-0.0175186	Ant.tho
S.coe_USNM-504350	9	-0.0704179	-0.0669346	0.0115179	Ant.tho
S.coe_USNM-504350	10	-0.0462294	-0.0647119	0.0299207	Ant.tho
S.coe_USNM-504350	11	0.0251168	-0.050664	0.0553859	Ant.tho
S.coe_USNM-504350	12	0.0459721	-0.0527168	0.0682383	Ant.tho
S.coe_USNM-504350	13	0.062939	-0.0594205	0.0836	Tho-lum
S.coe_USNM-504350	14	0.0835747	-0.0571611	0.093583	Tho-lum
S.coe_USNM-504350	15	0.103644	-0.0580458	0.0844861	Tho-lum
S.coe_USNM-504350	16	0.117478	-0.0566407	0.0869597	Tho-lum
S.coe_USNM-504350	17	0.126902	-0.0656466	0.0768121	Tho-lum
S.coe_USNM-504350	18	0.135703	-0.0663346	0.0723718	Tho-lum
S.coe_USNM-504350	19	0.148281	-0.0754931	0.0636961	Tho-lum
S.coe_USNM-504350	20	0.157206	-0.0732377	0.0643897	Tho-lum
S.coe_USNM-504350	21	0.157959	-0.0771428	0.0458877	Tho-lum
S.coe_USNM-504350	22	0.15086	-0.0776027	0.0487239	Tho-lum
S.coe_USNM-504350	23	0.132114	-0.0711418	0.0269187	Tho-lum
S.coe_USNM-504350	24	0.124845	-0.0719186	0.0106332	Tho-lum
S.coe_USNM-504350	25	0.113987	-0.0669363	-0.00126879	Tho-lum
S.coe_USNM-504350	26	0.0933113	-0.0648728	-0.0180104	Tho-lum
S.coe_USNM-504350	27	0.108552	-0.0620659	-0.0108846	Tho-lum
S.coe_USNM-504350	28	0.105827	-0.0631981	-0.0142367	Tho-lum
S.coe_USNM-504350	29	0.0927798	-0.0556395	-0.0213876	Tho-lum
S.coe_USNM-504350	30	0.0795951	-0.0542942	-0.0388092	Tho-lum
S.coe_USNM-504350	31	0.0658488	-0.0574739	-0.0489428	Post.lum
S.coe_USNM-504350	32	0.0763866	-0.0587396	-0.0587337	Post.lum
S.coe_USNM-504350	33	0.0650539	-0.0527471	-0.061092	Post.lum
S.coe_USNM-504350	34	0.0470867	-0.0707481	-0.09751	Post.lum
S.coe_USNM-504350	35	0.053269	-0.0677867	-0.0934413	Post.lum
S.coe_USNM-504350	36	0.0492261	-0.0654463	-0.0942328	Post.lum
S.coe_USNM-504350	37	0.0461622	-0.0643583	-0.0986611	Post.lum
S.coe_USNM-504350	38	0.0404341	-0.0744046	-0.101694	Post.lum
S.coe_USNM-504350	39	0.04397	-0.0658851	-0.0988878	Post.lum
S.coe_USNM-504350	40	0.0527522	-0.0579486	-0.0895903	Post.lum
S.coe_USNM-504350	41	0.0496593	-0.057753	-0.100226	Post.lum
S.coe_USNM-504350	42	0.0615953	-0.0125868	-0.0984275	Caudal
S.coe_USNM-504350	43	0.0582696	-0.0062914	-0.10445	Caudal
S.coe_USNM-504350	44	0.111258	0.0330239	-0.0801009	Caudal
S.coe_USNM-504350	45	0.126701	0.0534033	-0.0745721	Caudal
S.coe_USNM-504350	46	0.121382	0.0617645	-0.0761591	Caudal
S.coe_USNM-504350	47	0.12358	0.0698141	-0.0777144	Caudal
S.coe_USNM-504350	48	0.126967	0.0678137	-0.0837955	Caudal
S.coe_USNM-504350	49	0.143787	0.0777235	-0.0666779	Caudal
S.coe_USNM-504350	50	0.115753	0.07713	-0.0813395	Caudal
S.coe_USNM-504350	51	0.127165	0.0776239	-0.0664707	Caudal
S.coe_USNM-504350	52	0.130249	0.102495	-0.0615955	Caudal
S.coe_USNM-504350	53	0.126472	0.111224	-0.0603775	Caudal
S.coe_USNM-504350	54	0.110906	0.114188	-0.051045	Caudal
S.coe_USNM-504350	55	0.110133	0.117926	-0.0306213	Caudal
S.coe_USNM-504350	56	0.0908065	0.124258	-0.034267	Caudal
S.coe_USNM-504350	57	0.0780094	0.125393	-0.0111865	Caudal
S.coe_USNM-504350	58	0.0614517	0.131715	0.00853935	Peduncle
S.coe_USNM-504350	59	0.0424317	0.136177	0.0203501	Peduncle
S.coe_USNM-504350	60	0.0254557	0.137908	0.0482572	Peduncle
S.coe_USNM-504350	61	-0.00220311	0.145676	0.0528582	Peduncle
S.coe_USNM-504350	62	-0.0467574	0.166018	0.0794377	Peduncle
S.coe_USNM-504350	63	-0.0633009	0.185966	0.106733	Peduncle
S.coe_USNM-504350	64	-0.0803147	0.186208	0.1126	Peduncle
S.coe_USNM-504350	65	-0.093572	0.175697	0.116442	Peduncle
S.coe_USNM-504350	66	-0.109106	0.143029	0.104091	Peduncle
S.coe_USNM-504350	67	-0.223638	0.0961982	0.0234604	Peduncle
S.coe_USNM-504350	68	-0.228579	0.0543478	0.0147835	Peduncle
S.coe_USNM-504350	69	-0.244427	0.0289368	0.0171582	Peduncle
S.coe_USNM-504350	70	-0.252316	0.00865375	0.0204194	Peduncle
S.coe_USNM-504350	71	-0.250122	-0.0377039	0.0330225	Fluke
S.coe_USNM-504350	72	-0.257389	-0.039817	0.0349481	Fluke
S.coe_USNM-504350	73	-0.267591	-0.0424543	0.035386	Fluke
S.coe_USNM-504350	74	-0.273998	-0.0440877	0.0354114	Fluke
S.coe_USNM-504350	75	-0.27899	-0.0453439	0.0354644	Fluke
S.coe_USNM-504350	76	-0.28512	-0.0469167	0.0354793	Fluke
S.coe_USNM-504350	77	-0.291595	-0.0485686	0.035512	Fluke
S.coe_USNM-504350	78	-0.300617	-0.0508493	0.0355906	Fluke
S.coe_USNM-504350	79	-0.308887	-0.0529258	0.0356868	Fluke
S.coe_USNM-504350	80	-0.328746	-0.0578999	0.035957	Fluke
S.coe_USNM-504384	8	-0.0813023	-0.0573527	-0.00835923	Ant.tho
S.coe_USNM-504384	9	-0.0602837	-0.0633671	0.0217991	Ant.tho
S.coe_USNM-504384	10	-0.0433904	-0.067256	0.027724	Ant.tho
S.coe_USNM-504384	11	0.0348207	-0.0493774	0.0677508	Ant.tho
S.coe_USNM-504384	12	0.0565067	-0.0620184	0.0903156	Tho-lum
S.coe_USNM-504384	13	0.0771285	-0.0676126	0.0937214	Tho-lum
S.coe_USNM-504384	14	0.099366	-0.0615056	0.105543	Tho-lum
S.coe_USNM-504384	15	0.117157	-0.0625645	0.110158	Tho-lum
S.coe_USNM-504384	16	0.133876	-0.0629477	0.114377	Tho-lum
S.coe_USNM-504384	17	0.13485	-0.0649226	0.0894329	Tho-lum
S.coe_USNM-504384	18	0.141709	-0.0662993	0.0847869	Tho-lum
S.coe_USNM-504384	19	0.155111	-0.0734206	0.0831615	Tho-lum
S.coe_USNM-504384	20	0.159079	-0.07632	0.0811755	Tho-lum
S.coe_USNM-504384	21	0.158319	-0.0806435	0.0692786	Tho-lum
S.coe_USNM-504384	22	0.145164	-0.0722141	0.0505325	Tho-lum
S.coe_USNM-504384	23	0.121294	-0.0637598	0.0305137	Tho-lum
S.coe_USNM-504384	24	0.118809	-0.0676814	0.0263846	Tho-lum
S.coe_USNM-504384	25	0.112439	-0.063076	0.0212925	Tho-lum
S.coe_USNM-504384	26	0.108312	-0.0679727	0.00884493	Tho-lum
S.coe_USNM-504384	27	0.106441	-0.0675425	0.000835891	Tho-lum
S.coe_USNM-504384	28	0.0881102	-0.0613134	-0.0185134	Tho-lum
S.coe_USNM-504384	29	0.0909086	-0.0636321	-0.0175301	Tho-lum
S.coe_USNM-504384	30	0.082702	-0.0653381	-0.0320177	Tho-lum
S.coe_USNM-504384	31	0.0725083	-0.0643473	-0.0555836	Post.lum
S.coe_USNM-504384	32	0.0784275	-0.0631198	-0.0554268	Post.lum
S.coe_USNM-504384	33	0.0712342	-0.0720405	-0.0577217	Post.lum
S.coe_USNM-504384	34	0.0513275	-0.0852914	-0.0916095	Post.lum
S.coe_USNM-504384	35	0.0464773	-0.0851491	-0.0948769	Post.lum
S.coe_USNM-504384	36	0.039693	-0.0843782	-0.0934059	Post.lum
S.coe_USNM-504384	37	0.0474512	-0.0762119	-0.0922125	Post.lum
S.coe_USNM-504384	38	0.0412596	-0.0758035	-0.0926241	Post.lum
S.coe_USNM-504384	39	0.0337775	-0.0730131	-0.0994436	Post.lum
S.coe_USNM-504384	40	0.0367511	-0.0698821	-0.0996425	Post.lum
S.coe_USNM-504384	41	0.0397036	-0.0686904	-0.0934587	Post.lum
S.coe_USNM-504384	42	0.0346999	-0.065226	-0.0976495	Post.lum
S.coe_USNM-504384	43	0.0463125	-0.0518828	-0.094038	Post.lum
S.coe_USNM-504384	44	0.03981	-0.0547557	-0.0937449	Post.lum
S.coe_USNM-504384	45	0.0540471	0.0431414	-0.0993521	Caudal
S.coe_USNM-504384	46	0.0664744	0.0622561	-0.105899	Caudal
S.coe_USNM-504384	47	0.0803705	0.0590534	-0.0877287	Caudal
S.coe_USNM-504384	48	0.0829406	0.0695885	-0.0849386	Caudal
S.coe_USNM-504384	49	0.0812358	0.0652202	-0.0797236	Caudal
S.coe_USNM-504384	50	0.0818659	0.0840367	-0.0839236	Caudal
S.coe_USNM-504384	51	0.0804134	0.0881545	-0.0909047	Caudal
S.coe_USNM-504384	52	0.0800858	0.0853036	-0.077912	Caudal
S.coe_USNM-504384	53	0.0874691	0.103388	-0.0693401	Caudal
S.coe_USNM-504384	54	0.076875	0.0985704	-0.0611075	Caudal
S.coe_USNM-504384	55	0.0555877	0.103232	-0.0696099	Caudal
S.coe_USNM-504384	56	0.0510073	0.110324	-0.0602497	Caudal
S.coe_USNM-504384	57	0.0328572	0.117535	-0.0599402	Peduncle
S.coe_USNM-504384	58	0.0202177	0.123946	-0.0497002	Peduncle
S.coe_USNM-504384	59	0.0106485	0.124596	-0.0372413	Peduncle
S.coe_USNM-504384	60	0.0140228	0.129722	-0.00725334	Peduncle
S.coe_USNM-504384	61	0.00177772	0.140262	0.0181733	Peduncle
S.coe_USNM-504384	62	-0.00211374	0.134898	0.041525	Peduncle
S.coe_USNM-504384	63	-0.0416611	0.148724	0.0879668	Peduncle
S.coe_USNM-504384	64	-0.0537984	0.158975	0.0933359	Peduncle
S.coe_USNM-504384	65	-0.0759103	0.16098	0.109666	Peduncle
S.coe_USNM-504384	66	-0.082894	0.158896	0.116187	Peduncle
S.coe_USNM-504384	67	-0.100223	0.150361	0.0984089	Peduncle
S.coe_USNM-504384	68	-0.179998	0.126154	0.0153518	Peduncle
S.coe_USNM-504384	69	-0.229025	0.0968694	-0.000124656	Peduncle
S.coe_USNM-504384	70	-0.241659	0.0602529	0.00684209	Peduncle
S.coe_USNM-504384	71	-0.246008	-0.0394621	0.0306547	Fluke
S.coe_USNM-504384	72	-0.25351	-0.0415818	0.0309642	Fluke
S.coe_USNM-504384	73	-0.254308	-0.0417957	0.031415	Fluke
S.coe_USNM-504384	74	-0.258285	-0.0428636	0.0314601	Fluke
S.coe_USNM-504384	75	-0.264249	-0.0443947	0.0314765	Fluke
S.coe_USNM-504384	76	-0.271073	-0.0461928	0.0314085	Fluke
S.coe_USNM-504384	77	-0.27793	-0.0480155	0.031313	Fluke
S.coe_USNM-504384	78	-0.284207	-0.0496598	0.0312719	Fluke
S.coe_USNM-504384	79	-0.291805	-0.0516434	0.0312275	Fluke
S.lon_USNM-395414	8	-0.11368	-0.0879587	-0.00339514	Ant.tho
S.lon_USNM-395414	9	-0.0817464	-0.0665311	0.00345719	Ant.tho
S.lon_USNM-395414	10	-0.0302229	-0.0597598	0.0189621	Ant.tho
S.lon_USNM-395414	11	0.00288451	-0.0578586	0.0398646	Ant.tho
S.lon_USNM-395414	12	0.0288504	-0.0672602	0.0603487	Ant.tho
S.lon_USNM-395414	13	0.0507459	-0.0710692	0.0732426	Ant.tho
S.lon_USNM-395414	14	0.0567912	-0.0783493	0.0779194	Tho-lum
S.lon_USNM-395414	15	0.0705111	-0.0783355	0.0732355	Tho-lum
S.lon_USNM-395414	16	0.100395	-0.0759525	0.0838521	Tho-lum
S.lon_USNM-395414	17	0.117842	-0.083803	0.0807176	Tho-lum
S.lon_USNM-395414	18	0.134479	-0.0886585	0.084829	Tho-lum
S.lon_USNM-395414	19	0.153124	-0.0951644	0.0804012	Tho-lum
S.lon_USNM-395414	20	0.157826	-0.0929172	0.07376	Tho-lum
S.lon_USNM-395414	21	0.15881	-0.0966181	0.064728	Tho-lum
S.lon_USNM-395414	22	0.157397	-0.094821	0.0444487	Tho-lum
S.lon_USNM-395414	23	0.139948	-0.0884413	0.0210197	Tho-lum
S.lon_USNM-395414	24	0.125846	-0.0807561	0.0107586	Tho-lum
S.lon_USNM-395414	25	0.117962	-0.0778229	-0.00746876	Tho-lum
S.lon_USNM-395414	26	0.122184	-0.0820631	-0.0161777	Tho-lum
S.lon_USNM-395414	27	0.119272	-0.0779244	-0.0179718	Tho-lum
S.lon_USNM-395414	28	0.109201	-0.0693584	-0.0279776	Tho-lum
S.lon_USNM-395414	29	0.0924832	-0.0626069	-0.0418571	Tho-lum
S.lon_USNM-395414	30	0.0811141	-0.0655853	-0.0610041	Post.lum
S.lon_USNM-395414	31	0.0750848	-0.0682854	-0.0690639	Post.lum
S.lon_USNM-395414	32	0.0616946	-0.0762561	-0.0842791	Post.lum
S.lon_USNM-395414	33	0.0617211	-0.0770912	-0.0886468	Post.lum
S.lon_USNM-395414	34	0.0594615	-0.076772	-0.0932116	Post.lum
S.lon_USNM-395414	35	0.0558788	-0.0669481	-0.0976076	Post.lum
S.lon_USNM-395414	36	0.0493938	-0.0683465	-0.0934934	Post.lum
S.lon_USNM-395414	37	0.0464609	-0.0611533	-0.0859177	Post.lum
S.lon_USNM-395414	38	0.0418093	-0.0602284	-0.0876818	Post.lum
S.lon_USNM-395414	39	0.0512626	-0.0508438	-0.080298	Post.lum
S.lon_USNM-395414	40	0.0566836	-0.0422639	-0.0779799	Post.lum
S.lon_USNM-395414	41	0.0653877	-0.0358139	-0.0738685	Post.lum
S.lon_USNM-395414	42	0.0968055	0.0189449	-0.0732	Caudal
S.lon_USNM-395414	43	0.10032	0.0351915	-0.0715336	Caudal
S.lon_USNM-395414	44	0.127874	0.0453441	-0.0670778	Caudal
S.lon_USNM-395414	45	0.136814	0.0830012	-0.0730903	Caudal
S.lon_USNM-395414	46	0.149723	0.0731064	-0.0728398	Caudal
S.lon_USNM-395414	47	0.142577	0.0819504	-0.0769718	Caudal
S.lon_USNM-395414	48	0.145492	0.102014	-0.0712929	Caudal
S.lon_USNM-395414	49	0.128303	0.0995731	-0.0613205	Caudal
S.lon_USNM-395414	50	0.140941	0.11993	-0.0629478	Caudal
S.lon_USNM-395414	51	0.135902	0.130294	-0.0459797	Caudal
S.lon_USNM-395414	52	0.103557	0.123522	-0.0420568	Caudal
S.lon_USNM-395414	53	0.0820903	0.135257	-0.0331399	Caudal
S.lon_USNM-395414	54	0.0845593	0.142396	-0.0131182	Caudal
S.lon_USNM-395414	55	0.0830467	0.153562	0.00527716	Caudal
S.lon_USNM-395414	56	0.0537853	0.159786	0.00135401	Peduncle
S.lon_USNM-395414	57	-0.00589577	0.186892	0.0311417	Peduncle
S.lon_USNM-395414	58	-0.0321103	0.183707	0.0671592	Peduncle
S.lon_USNM-395414	59	-0.0488332	0.178212	0.0819465	Peduncle
S.lon_USNM-395414	60	-0.0668574	0.182496	0.0808913	Peduncle
S.lon_USNM-395414	61	-0.084744	0.174948	0.110243	Peduncle
S.lon_USNM-395414	62	-0.101061	0.146764	0.0763593	Peduncle
S.lon_USNM-395414	63	-0.171288	0.114871	0.00517396	Peduncle
S.lon_USNM-395414	64	-0.231999	0.0704011	-0.014363	Peduncle
S.lon_USNM-395414	65	-0.244225	0.0392834	-0.00707913	Peduncle
S.lon_USNM-395414	66	-0.249745	0.0306661	-0.0103206	Peduncle
S.lon_USNM-395414	67	-0.250646	0.0188627	-0.00727044	Peduncle
S.lon_USNM-395414	68	-0.257521	0.00374483	0.0013137	Peduncle
S.lon_USNM-395414	69	-0.257371	-0.0326167	0.0134004	Fluke
S.lon_USNM-395414	70	-0.264064	-0.0342175	0.013623	Fluke
S.lon_USNM-395414	71	-0.273041	-0.0362913	0.0131536	Fluke
S.lon_USNM-395414	72	-0.28035	-0.0379935	0.012743	Fluke
S.lon_USNM-395414	73	-0.283764	-0.0387794	0.0125776	Fluke
S.lon_USNM-395414	74	-0.290632	-0.0403741	0.0122067	Fluke
S.lon_USNM-395414	75	-0.300414	-0.0426452	0.0116766	Fluke
S.lon_USNM-395414	76	-0.318097	-0.0467143	0.0107824	Fluke
S.lon_USNM-500017	8	-0.123831	-0.0729223	-0.0174285	Ant.tho
S.lon_USNM-500017	9	-0.082291	-0.0676585	-0.00122806	Ant.tho
S.lon_USNM-500017	10	-0.055747	-0.0708458	0.0307011	Ant.tho
S.lon_USNM-500017	11	0.0069918	-0.0560421	0.0414675	Ant.tho
S.lon_USNM-500017	12	0.0267713	-0.0578867	0.0691652	Ant.tho
S.lon_USNM-500017	13	0.0428452	-0.0614547	0.0822093	Ant.tho
S.lon_USNM-500017	14	0.0496587	-0.0731681	0.0899206	Tho-lum
S.lon_USNM-500017	15	0.0662693	-0.0738052	0.0913025	Tho-lum
S.lon_USNM-500017	16	0.0842955	-0.067139	0.0844879	Tho-lum
S.lon_USNM-500017	17	0.120387	-0.0797571	0.0952008	Tho-lum
S.lon_USNM-500017	18	0.136077	-0.0753965	0.0865195	Tho-lum
S.lon_USNM-500017	19	0.155571	-0.0853481	0.0855617	Tho-lum
S.lon_USNM-500017	20	0.167508	-0.093778	0.0803748	Tho-lum
S.lon_USNM-500017	21	0.180955	-0.0994054	0.0757867	Tho-lum
S.lon_USNM-500017	22	0.161726	-0.0920732	0.054022	Tho-lum
S.lon_USNM-500017	23	0.144091	-0.0833726	0.0232433	Tho-lum
S.lon_USNM-500017	24	0.134024	-0.0874197	0.003534	Tho-lum
S.lon_USNM-500017	25	0.131487	-0.0880781	-0.00618708	Tho-lum
S.lon_USNM-500017	26	0.109645	-0.0740646	-0.0198169	Tho-lum
S.lon_USNM-500017	27	0.0994055	-0.0688777	-0.0223818	Tho-lum
S.lon_USNM-500017	28	0.0920991	-0.0666209	-0.030369	Tho-lum
S.lon_USNM-500017	29	0.0768696	-0.062648	-0.0395283	Tho-lum
S.lon_USNM-500017	30	0.0689033	-0.0632238	-0.0548163	Post.lum
S.lon_USNM-500017	31	0.0644851	-0.0670242	-0.0620933	Post.lum
S.lon_USNM-500017	32	0.0584508	-0.0775414	-0.0837652	Post.lum
S.lon_USNM-500017	33	0.0496985	-0.0763581	-0.0895341	Post.lum
S.lon_USNM-500017	34	0.0524839	-0.0695833	-0.0906004	Post.lum
S.lon_USNM-500017	35	0.046788	-0.0695639	-0.0954826	Post.lum
S.lon_USNM-500017	36	0.0513624	-0.0623343	-0.0927852	Post.lum
S.lon_USNM-500017	37	0.0450911	-0.061693	-0.0957413	Post.lum
S.lon_USNM-500017	38	0.0526357	-0.0601912	-0.0927193	Post.lum
S.lon_USNM-500017	39	0.045021	-0.0565158	-0.100855	Post.lum
S.lon_USNM-500017	40	0.086213	0.04669	-0.114265	Caudal
S.lon_USNM-500017	41	0.0889813	0.0471845	-0.107341	Caudal
S.lon_USNM-500017	42	0.084336	0.030034	-0.11908	Caudal
S.lon_USNM-500017	43	0.0980299	0.0588737	-0.12539	Caudal
S.lon_USNM-500017	44	0.135705	0.0696245	-0.0901627	Caudal
S.lon_USNM-500017	45	0.138029	0.0754802	-0.0893574	Caudal
S.lon_USNM-500017	46	0.148687	0.081293	-0.0860434	Caudal
S.lon_USNM-500017	47	0.140203	0.0955629	-0.0802762	Caudal
S.lon_USNM-500017	48	0.125625	0.108623	-0.0787901	Caudal
S.lon_USNM-500017	49	0.131578	0.109718	-0.0616013	Caudal
S.lon_USNM-500017	50	0.135217	0.122757	-0.0395134	Caudal
S.lon_USNM-500017	51	0.105011	0.122328	-0.0364204	Caudal
S.lon_USNM-500017	52	0.0873963	0.117857	-0.0188151	Caudal
S.lon_USNM-500017	53	0.0612113	0.123043	-0.0124311	Caudal
S.lon_USNM-500017	54	0.0437704	0.134666	0.0187903	Peduncle
S.lon_USNM-500017	55	0.0200625	0.148446	0.0360974	Peduncle
S.lon_USNM-500017	56	-0.00438032	0.149335	0.0535013	Peduncle
S.lon_USNM-500017	57	-0.0470129	0.16928	0.0870318	Peduncle
S.lon_USNM-500017	58	-0.0669776	0.16291	0.110326	Peduncle
S.lon_USNM-500017	59	-0.0806525	0.163373	0.111272	Peduncle
S.lon_USNM-500017	60	-0.098213	0.160455	0.0977828	Peduncle
S.lon_USNM-500017	61	-0.108424	0.143804	0.0544631	Peduncle
S.lon_USNM-500017	62	-0.179218	0.117685	0.000230429	Peduncle
S.lon_USNM-500017	63	-0.226114	0.0930039	-0.0159262	Peduncle
S.lon_USNM-500017	64	-0.238497	0.0510926	5.13084e-05	Peduncle
S.lon_USNM-500017	65	-0.247474	0.0153553	0.00686768	Peduncle
S.lon_USNM-500017	66	-0.252259	-0.0320649	0.0193394	Fluke
S.lon_USNM-500017	67	-0.251759	-0.0314997	0.0154907	Fluke
S.lon_USNM-500017	68	-0.254221	-0.0324795	0.0180278	Fluke
S.lon_USNM-500017	69	-0.261884	-0.0345803	0.0206702	Fluke
S.lon_USNM-500017	70	-0.269823	-0.0363979	0.0208728	Fluke
S.lon_USNM-500017	71	-0.279172	-0.0385816	0.0205743	Fluke
S.lon_USNM-500017	72	-0.297141	-0.042785	0.0200161	Fluke
S.lon_USNM-500017	73	-0.31195	-0.0462282	0.019588	Fluke
S.att_USNM-396028	8	-0.1142	-0.0733633	-0.00791707	Ant.tho
S.att_USNM-396028	9	-0.0899023	-0.0734208	0.00574437	Ant.tho
S.att_USNM-396028	10	-0.0245825	-0.0577329	0.0333989	Ant.tho
S.att_USNM-396028	11	0.00275748	-0.056075	0.0513279	Ant.tho
S.att_USNM-396028	12	0.0175519	-0.0699437	0.0677533	Ant.tho
S.att_USNM-396028	13	0.0203491	-0.0737398	0.0780361	Ant.tho
S.att_USNM-396028	14	0.0500013	-0.0718935	0.0787844	Tho-lum
S.att_USNM-396028	15	0.0787691	-0.0729401	0.0913013	Tho-lum
S.att_USNM-396028	16	0.10228	-0.0716505	0.104287	Tho-lum
S.att_USNM-396028	17	0.108347	-0.0768857	0.0785843	Tho-lum
S.att_USNM-396028	18	0.122929	-0.076787	0.0769581	Tho-lum
S.att_USNM-396028	19	0.145736	-0.088562	0.0819764	Tho-lum
S.att_USNM-396028	20	0.139287	-0.0877471	0.067304	Tho-lum
S.att_USNM-396028	21	0.145446	-0.091603	0.0503649	Tho-lum
S.att_USNM-396028	22	0.138979	-0.086168	0.0447735	Tho-lum
S.att_USNM-396028	23	0.122817	-0.0815133	0.0178856	Tho-lum
S.att_USNM-396028	24	0.12145	-0.0802305	0.011507	Tho-lum
S.att_USNM-396028	25	0.126057	-0.0791373	0.00714525	Tho-lum
S.att_USNM-396028	26	0.11327	-0.0721698	-0.00705805	Tho-lum
S.att_USNM-396028	27	0.104078	-0.0735922	-0.0170682	Tho-lum
S.att_USNM-396028	28	0.102953	-0.0656712	-0.0233736	Tho-lum
S.att_USNM-396028	29	0.0965174	-0.0648775	-0.0319227	Tho-lum
S.att_USNM-396028	30	0.100454	-0.0624749	-0.0280737	Tho-lum
S.att_USNM-396028	31	0.0821651	-0.0670373	-0.0503951	Tho-lum
S.att_USNM-396028	32	0.0877297	-0.0657839	-0.0552106	Tho-lum
S.att_USNM-396028	33	0.0754922	-0.0761633	-0.0765951	Post.lum
S.att_USNM-396028	34	0.070834	-0.0754242	-0.084807	Post.lum
S.att_USNM-396028	35	0.0692641	-0.0737269	-0.0847004	Post.lum
S.att_USNM-396028	36	0.0613209	-0.077065	-0.0855311	Post.lum
S.att_USNM-396028	37	0.0556352	-0.0792488	-0.0918247	Post.lum
S.att_USNM-396028	38	0.0505729	-0.0766701	-0.0928621	Post.lum
S.att_USNM-396028	39	0.0621646	-0.0673226	-0.0853254	Post.lum
S.att_USNM-396028	40	0.051598	-0.0687501	-0.0888934	Post.lum
S.att_USNM-396028	41	0.0447234	-0.065138	-0.0931297	Post.lum
S.att_USNM-396028	42	0.0570578	-0.0473358	-0.0791997	Post.lum
S.att_USNM-396028	43	0.0700442	-0.0375492	-0.0681086	Post.lum
S.att_USNM-396028	44	0.0842421	0.0215523	-0.0657744	Caudal
S.att_USNM-396028	45	0.109513	0.0412559	-0.0487929	Caudal
S.att_USNM-396028	46	0.111054	0.0648305	-0.0522274	Caudal
S.att_USNM-396028	47	0.105966	0.0653926	-0.0745834	Caudal
S.att_USNM-396028	48	0.113653	0.059021	-0.0657202	Caudal
S.att_USNM-396028	49	0.110512	0.0879159	-0.0607473	Caudal
S.att_USNM-396028	50	0.106817	0.0832525	-0.0660501	Caudal
S.att_USNM-396028	51	0.128247	0.0966609	-0.0489969	Caudal
S.att_USNM-396028	52	0.110142	0.112372	-0.0617011	Caudal
S.att_USNM-396028	53	0.120338	0.122856	-0.0293876	Caudal
S.att_USNM-396028	54	0.0979737	0.139294	-0.029356	Caudal
S.att_USNM-396028	55	0.0989732	0.134466	-0.0226623	Caudal
S.att_USNM-396028	56	0.0745601	0.139225	-0.0245663	Caudal
S.att_USNM-396028	57	0.0622304	0.145068	-0.015238	Peduncle
S.att_USNM-396028	58	0.0513012	0.143443	0.0177343	Peduncle
S.att_USNM-396028	59	0.0202003	0.154471	0.0289237	Peduncle
S.att_USNM-396028	60	-0.00614131	0.161575	0.0575879	Peduncle
S.att_USNM-396028	61	-0.0423275	0.181755	0.10789	Peduncle
S.att_USNM-396028	62	-0.0623506	0.190417	0.0885079	Peduncle
S.att_USNM-396028	63	-0.0766069	0.188946	0.0807065	Peduncle
S.att_USNM-396028	64	-0.0996414	0.179461	0.0801707	Peduncle
S.att_USNM-396028	65	-0.11464	0.150131	0.0651588	Peduncle
S.att_USNM-396028	66	-0.17799	0.122305	0.00716649	Peduncle
S.att_USNM-396028	67	-0.235758	0.0854536	-0.0141851	Peduncle
S.att_USNM-396028	68	-0.24759	0.0516873	-0.00854675	Peduncle
S.att_USNM-396028	69	-0.258651	0.0354716	-0.00255857	Peduncle
S.att_USNM-396028	70	-0.262397	0.0278247	-0.000402715	Peduncle
S.att_USNM-396028	71	-0.260369	0.0215624	0.00034322	Peduncle
S.att_USNM-396028	72	-0.265524	0.0142397	0.00312822	Peduncle
S.att_USNM-396028	73	-0.273188	0.00253297	0.00590996	Peduncle
S.att_USNM-396028	74	-0.277819	-0.0347762	0.0153249	Fluke
S.att_USNM-396028	75	-0.284235	-0.0362273	0.0150263	Fluke
S.att_USNM-396028	76	-0.29158	-0.0378836	0.0146988	Fluke
S.att_USNM-396028	77	-0.301861	-0.0401909	0.014246	Fluke
S.att_USNM-500122	8	-0.117195	-0.0876413	0.00288494	Ant.tho
S.att_USNM-500122	9	-0.0999467	-0.0880168	0.00831853	Ant.tho
S.att_USNM-500122	10	-0.072952	-0.0785135	0.0104173	Ant.tho
S.att_USNM-500122	11	-0.0129419	-0.0694371	0.0259949	Ant.tho
S.att_USNM-500122	12	0.0143849	-0.0641018	0.0439807	Ant.tho
S.att_USNM-500122	13	0.0430086	-0.0668608	0.0594226	Ant.tho
S.att_USNM-500122	14	0.065254	-0.0748089	0.0716493	Tho-lum
S.att_USNM-500122	15	0.0803146	-0.0775814	0.0720488	Tho-lum
S.att_USNM-500122	16	0.100671	-0.0691472	0.0897226	Tho-lum
S.att_USNM-500122	17	0.106582	-0.0654236	0.0802938	Tho-lum
S.att_USNM-500122	18	0.117218	-0.0722926	0.0743768	Tho-lum
S.att_USNM-500122	19	0.138207	-0.0805361	0.0809348	Tho-lum
S.att_USNM-500122	20	0.146607	-0.0866929	0.0763335	Tho-lum
S.att_USNM-500122	21	0.157201	-0.0947902	0.0766484	Tho-lum
S.att_USNM-500122	22	0.163976	-0.0906187	0.0784577	Tho-lum
S.att_USNM-500122	23	0.144919	-0.0845827	0.0500996	Tho-lum
S.att_USNM-500122	24	0.137645	-0.0835659	0.0351688	Tho-lum
S.att_USNM-500122	25	0.136842	-0.081191	0.019513	Tho-lum
S.att_USNM-500122	26	0.140757	-0.0819853	0.0231245	Tho-lum
S.att_USNM-500122	27	0.139661	-0.0776891	0.00744975	Tho-lum
S.att_USNM-500122	28	0.136208	-0.070445	0.00202717	Tho-lum
S.att_USNM-500122	29	0.126384	-0.056818	-0.00431649	Tho-lum
S.att_USNM-500122	30	0.108286	-0.0607515	-0.0177617	Tho-lum
S.att_USNM-500122	31	0.10592	-0.055688	-0.0257655	Tho-lum
S.att_USNM-500122	32	0.0973708	-0.0612019	-0.0433013	Tho-lum
S.att_USNM-500122	33	0.0756768	-0.0745786	-0.0704655	Post.lum
S.att_USNM-500122	34	0.0669737	-0.0729685	-0.0765267	Post.lum
S.att_USNM-500122	35	0.0627627	-0.0747404	-0.0802607	Post.lum
S.att_USNM-500122	36	0.0593596	-0.0671494	-0.0824996	Post.lum
S.att_USNM-500122	37	0.050888	-0.0706632	-0.0892297	Post.lum
S.att_USNM-500122	38	0.0550021	-0.0682017	-0.0903952	Post.lum
S.att_USNM-500122	39	0.0704982	-0.0557108	-0.0862079	Post.lum
S.att_USNM-500122	40	0.0742035	-0.0480472	-0.0877019	Post.lum
S.att_USNM-500122	41	0.0601025	-0.0515596	-0.0937351	Post.lum
S.att_USNM-500122	42	0.0614229	-0.0472626	-0.0953978	Post.lum
S.att_USNM-500122	43	0.0963583	0.0514097	-0.10491	Caudal
S.att_USNM-500122	44	0.106818	0.0621801	-0.0943912	Caudal
S.att_USNM-500122	45	0.106766	0.0606374	-0.0940039	Caudal
S.att_USNM-500122	46	0.132854	0.0921683	-0.0934934	Caudal
S.att_USNM-500122	47	0.10768	0.0868826	-0.101872	Caudal
S.att_USNM-500122	48	0.122721	0.0819021	-0.0988495	Caudal
S.att_USNM-500122	49	0.140535	0.0791722	-0.080923	Caudal
S.att_USNM-500122	50	0.131233	0.0927369	-0.0873387	Caudal
S.att_USNM-500122	51	0.129424	0.0999946	-0.0700311	Caudal
S.att_USNM-500122	52	0.121854	0.114852	-0.0655999	Caudal
S.att_USNM-500122	53	0.123152	0.125174	-0.0506226	Caudal
S.att_USNM-500122	54	0.114594	0.129815	-0.0219414	Caudal
S.att_USNM-500122	55	0.100223	0.126891	-0.0124298	Caudal
S.att_USNM-500122	56	0.0928812	0.125019	0.0110059	Caudal
S.att_USNM-500122	57	0.0811222	0.128652	0.0091881	Caudal
S.att_USNM-500122	58	0.0502232	0.134121	0.00799176	Peduncle
S.att_USNM-500122	59	0.0397392	0.138362	0.0329886	Peduncle
S.att_USNM-500122	60	0.0361758	0.143747	0.0630686	Peduncle
S.att_USNM-500122	61	0.0010669	0.145696	0.0743527	Peduncle
S.att_USNM-500122	62	-0.042285	0.166779	0.0861095	Peduncle
S.att_USNM-500122	63	-0.0612702	0.165079	0.0897095	Peduncle
S.att_USNM-500122	64	-0.0709241	0.159652	0.090596	Peduncle
S.att_USNM-500122	65	-0.0895452	0.152917	0.0831128	Peduncle
S.att_USNM-500122	66	-0.113367	0.131983	0.0615928	Peduncle
S.att_USNM-500122	67	-0.227473	0.0942323	-0.0040377	Peduncle
S.att_USNM-500122	68	-0.235995	0.0449666	0.00576609	Peduncle
S.att_USNM-500122	69	-0.243434	-0.0299499	0.0222088	Fluke
S.att_USNM-500122	70	-0.2527	-0.0326084	0.022591	Fluke
S.att_USNM-500122	71	-0.251473	-0.0313561	0.0176923	Fluke
S.att_USNM-500122	72	-0.253023	-0.0326355	0.0222618	Fluke
S.att_USNM-500122	73	-0.260803	-0.0352313	0.0271569	Fluke
S.att_USNM-500122	74	-0.269622	-0.0374629	0.0287989	Fluke
S.att_USNM-500122	75	-0.278394	-0.0395053	0.0288105	Fluke
S.att_USNM-500122	76	-0.285626	-0.0412178	0.0287539	Fluke
S.att_USNM-500122	77	-0.293241	-0.0430279	0.0287001	Fluke
S.att_USNM-500122	78	-0.302782	-0.0452885	0.0286371	Fluke
S.att_USNM-500122	79	-0.323173	-0.0500837	0.0285477	Fluke
S.cly_USNM-550532	8	-0.108431	-0.0856348	-0.00216392	Ant.tho
S.cly_USNM-550532	9	-0.0896438	-0.0770578	0.0163401	Ant.tho
S.cly_USNM-550532	10	-0.0608988	-0.0819139	0.0277321	Ant.tho
S.cly_USNM-550532	11	0.00871314	-0.065126	0.0426765	Ant.tho
S.cly_USNM-550532	12	0.0375579	-0.0707127	0.0660884	Ant.tho
S.cly_USNM-550532	13	0.068237	-0.0728331	0.087056	Tho-lum
S.cly_USNM-550532	14	0.0803409	-0.0732407	0.0944784	Tho-lum
S.cly_USNM-550532	15	0.10332	-0.0739711	0.0994529	Tho-lum
S.cly_USNM-550532	16	0.139937	-0.0775779	0.111245	Tho-lum
S.cly_USNM-550532	17	0.154236	-0.0879247	0.101472	Tho-lum
S.cly_USNM-550532	18	0.160695	-0.0857541	0.0860134	Tho-lum
S.cly_USNM-550532	19	0.169721	-0.090995	0.0790851	Tho-lum
S.cly_USNM-550532	20	0.162412	-0.0897431	0.0624033	Tho-lum
S.cly_USNM-550532	21	0.167522	-0.0959449	0.0508802	Tho-lum
S.cly_USNM-550532	22	0.154052	-0.0934098	0.0242284	Tho-lum
S.cly_USNM-550532	23	0.135341	-0.0899943	-0.00771119	Tho-lum
S.cly_USNM-550532	24	0.122261	-0.0886859	-0.0198988	Tho-lum
S.cly_USNM-550532	25	0.112838	-0.0903854	-0.0292413	Tho-lum
S.cly_USNM-550532	26	0.105997	-0.0871015	-0.0361593	Tho-lum
S.cly_USNM-550532	27	0.108948	-0.0910031	-0.0455982	Tho-lum
S.cly_USNM-550532	28	0.104317	-0.0839537	-0.0484927	Tho-lum
S.cly_USNM-550532	29	0.0790946	-0.079719	-0.0617999	Post.lum
S.cly_USNM-550532	30	0.0600698	-0.0805069	-0.0731862	Post.lum
S.cly_USNM-550532	31	0.044618	-0.0989724	-0.095343	Post.lum
S.cly_USNM-550532	32	0.0443699	-0.0935341	-0.0967197	Post.lum
S.cly_USNM-550532	33	0.0475254	-0.0854751	-0.0901117	Post.lum
S.cly_USNM-550532	34	0.0406677	-0.0863778	-0.0929747	Post.lum
S.cly_USNM-550532	35	0.0410732	-0.0761455	-0.0883475	Post.lum
S.cly_USNM-550532	36	0.040006	-0.0739688	-0.0846391	Post.lum
S.cly_USNM-550532	37	0.0341788	-0.070696	-0.083483	Post.lum
S.cly_USNM-550532	38	0.0315862	-0.0630045	-0.0877381	Post.lum
S.cly_USNM-550532	39	0.0366895	-0.0604066	-0.0874702	Post.lum
S.cly_USNM-550532	40	0.0483166	0.00069661	-0.102073	Caudal
S.cly_USNM-550532	41	0.0740531	0.0382044	-0.0942408	Caudal
S.cly_USNM-550532	42	0.0693417	0.0372314	-0.0960643	Caudal
S.cly_USNM-550532	43	0.0714968	0.042498	-0.0924292	Caudal
S.cly_USNM-550532	44	0.0654987	0.0442132	-0.0985196	Caudal
S.cly_USNM-550532	45	0.0824264	0.0692002	-0.100835	Caudal
S.cly_USNM-550532	46	0.0875684	0.0825882	-0.0888395	Caudal
S.cly_USNM-550532	47	0.0918271	0.0931838	-0.0911316	Caudal
S.cly_USNM-550532	48	0.0881493	0.101156	-0.0842118	Caudal
S.cly_USNM-550532	49	0.0897364	0.106109	-0.0782636	Caudal
S.cly_USNM-550532	50	0.0872045	0.116835	-0.0583315	Caudal
S.cly_USNM-550532	51	0.0707415	0.117621	-0.0427971	Caudal
S.cly_USNM-550532	52	0.0605474	0.135794	-0.0291468	Caudal
S.cly_USNM-550532	53	0.0497791	0.144639	-0.0152443	Peduncle
S.cly_USNM-550532	54	0.0415379	0.15358	0.0049486	Peduncle
S.cly_USNM-550532	55	0.0195891	0.169607	0.0118245	Peduncle
S.cly_USNM-550532	56	-0.0183058	0.195879	0.0501537	Peduncle
S.cly_USNM-550532	57	-0.0393316	0.197875	0.0842616	Peduncle
S.cly_USNM-550532	58	-0.0607992	0.197131	0.0970919	Peduncle
S.cly_USNM-550532	59	-0.0756716	0.198643	0.113884	Peduncle
S.cly_USNM-550532	60	-0.0947832	0.186787	0.107269	Peduncle
S.cly_USNM-550532	61	-0.102901	0.160612	0.079277	Peduncle
S.cly_USNM-550532	62	-0.218126	0.110883	-0.0264003	Peduncle
S.cly_USNM-550532	63	-0.225703	-0.0183113	0.00656029	Fluke
S.cly_USNM-550532	64	-0.240298	-0.0255668	0.00927195	Fluke
S.cly_USNM-550532	65	-0.247869	-0.0274664	0.00636363	Fluke
S.cly_USNM-550532	66	-0.252623	-0.0287874	0.00757844	Fluke
S.cly_USNM-550532	67	-0.255241	-0.0295534	0.00922985	Fluke
S.cly_USNM-550532	68	-0.262242	-0.0313171	0.0104161	Fluke
S.cly_USNM-550532	69	-0.2698	-0.0329973	0.0101628	Fluke
S.cly_USNM-550532	70	-0.27913	-0.0351134	0.0095595	Fluke
S.cly_USNM-550532	71	-0.287871	-0.0370873	0.00901331	Fluke
S.cly_USNM-550532	72	-0.293123	-0.0382688	0.00869826	Fluke
S.cly_USNM-550532	73	-0.30699	-0.0413807	0.00785477	Fluke
L.acu_USNM-504154	8	-0.0963397	-0.0789983	-4.52933e-05	Ant.tho
L.acu_USNM-504154	9	-0.0697605	-0.0690785	0.00690353	Ant.tho
L.acu_USNM-504154	10	-0.0179511	-0.0533565	0.0389387	Ant.tho
L.acu_USNM-504154	11	0.0108502	-0.0554758	0.0505278	Ant.tho
L.acu_USNM-504154	12	0.0460826	-0.0657715	0.0851422	Tho-lum
L.acu_USNM-504154	13	0.0389618	-0.0608734	0.0709859	Ant.tho
L.acu_USNM-504154	14	0.0634847	-0.0794936	0.0823082	Tho-lum
L.acu_USNM-504154	15	0.0895132	-0.0891404	0.0852337	Tho-lum
L.acu_USNM-504154	16	0.122276	-0.0804575	0.0974964	Tho-lum
L.acu_USNM-504154	17	0.144574	-0.0866691	0.102045	Tho-lum
L.acu_USNM-504154	18	0.150239	-0.0875549	0.100733	Tho-lum
L.acu_USNM-504154	19	0.16272	-0.0926175	0.100498	Tho-lum
L.acu_USNM-504154	20	0.164032	-0.0978668	0.0995766	Tho-lum
L.acu_USNM-504154	21	0.14828	-0.084086	0.085119	Tho-lum
L.acu_USNM-504154	22	0.147675	-0.0831614	0.0784355	Tho-lum
L.acu_USNM-504154	23	0.128595	-0.0682631	0.0508044	Tho-lum
L.acu_USNM-504154	24	0.124577	-0.0625981	0.0260067	Tho-lum
L.acu_USNM-504154	25	0.112349	-0.0600918	0.000666264	Tho-lum
L.acu_USNM-504154	26	0.120873	-0.0534593	-0.000784391	Tho-lum
L.acu_USNM-504154	27	0.109407	-0.0551084	-0.00596707	Tho-lum
L.acu_USNM-504154	28	0.111263	-0.0530923	-0.0176564	Tho-lum
L.acu_USNM-504154	29	0.111038	-0.0519246	-0.0208017	Tho-lum
L.acu_USNM-504154	30	0.112409	-0.0460725	-0.0127963	Tho-lum
L.acu_USNM-504154	31	0.106196	-0.0533434	-0.0212467	Tho-lum
L.acu_USNM-504154	32	0.0857964	-0.0674561	-0.0486655	Tho-lum
L.acu_USNM-504154	33	0.0798076	-0.0667159	-0.049245	Tho-lum
L.acu_USNM-504154	34	0.0688375	-0.0701804	-0.0601295	Post.lum
L.acu_USNM-504154	35	0.0686502	-0.0660885	-0.0591815	Post.lum
L.acu_USNM-504154	36	0.0629702	-0.0674173	-0.0611671	Post.lum
L.acu_USNM-504154	37	0.0555949	-0.0647975	-0.0662604	Post.lum
L.acu_USNM-504154	38	0.0588471	-0.0612659	-0.0716016	Post.lum
L.acu_USNM-504154	39	0.0538399	-0.0600293	-0.0760004	Post.lum
L.acu_USNM-504154	40	0.049953	-0.0538676	-0.0769859	Post.lum
L.acu_USNM-504154	41	0.0516314	0.000945081	-0.0916101	Caudal
L.acu_USNM-504154	42	0.053345	0.0157731	-0.0944475	Caudal
L.acu_USNM-504154	43	0.0882177	0.0580238	-0.100684	Caudal
L.acu_USNM-504154	44	0.086146	0.0522935	-0.0967004	Caudal
L.acu_USNM-504154	45	0.086663	0.0395366	-0.0890373	Caudal
L.acu_USNM-504154	46	0.0978771	0.0541812	-0.0930643	Caudal
L.acu_USNM-504154	47	0.0973564	0.0691937	-0.0903608	Caudal
L.acu_USNM-504154	48	0.115826	0.0766629	-0.0829891	Caudal
L.acu_USNM-504154	49	0.100488	0.0800683	-0.0882479	Caudal
L.acu_USNM-504154	50	0.0928334	0.0861756	-0.0870735	Caudal
L.acu_USNM-504154	51	0.0980539	0.0868024	-0.0855317	Caudal
L.acu_USNM-504154	52	0.105556	0.0908662	-0.0719848	Caudal
L.acu_USNM-504154	53	0.0867606	0.0996259	-0.0840201	Caudal
L.acu_USNM-504154	54	0.0851722	0.100605	-0.0794958	Caudal
L.acu_USNM-504154	55	0.0729894	0.11602	-0.0693865	Caudal
L.acu_USNM-504154	56	0.0551417	0.122335	-0.0624241	Caudal
L.acu_USNM-504154	57	0.0322544	0.129736	-0.058383	Peduncle
L.acu_USNM-504154	58	0.0252453	0.126158	-0.0485226	Peduncle
L.acu_USNM-504154	59	0.0133796	0.131206	-0.0288054	Peduncle
L.acu_USNM-504154	60	-0.000510812	0.135565	-0.0248616	Peduncle
L.acu_USNM-504154	61	-0.0140536	0.139239	-0.00645476	Peduncle
L.acu_USNM-504154	62	-0.0212501	0.138194	0.0202722	Peduncle
L.acu_USNM-504154	63	-0.0317614	0.135284	0.0496099	Peduncle
L.acu_USNM-504154	64	-0.0692639	0.138072	0.0646153	Peduncle
L.acu_USNM-504154	65	-0.0752452	0.147855	0.0896418	Peduncle
L.acu_USNM-504154	66	-0.0936265	0.134416	0.0672427	Peduncle
L.acu_USNM-504154	67	-0.127581	0.112029	0.0184112	Peduncle
L.acu_USNM-504154	68	-0.218161	0.0858515	-0.0132555	Peduncle
L.acu_USNM-504154	69	-0.227923	0.0488242	-0.00365206	Peduncle
L.acu_USNM-504154	70	-0.239186	-0.0296063	0.0194223	Fluke
L.acu_USNM-504154	71	-0.247372	-0.0320059	0.0187541	Fluke
L.acu_USNM-504154	72	-0.251155	-0.0329606	0.0186482	Fluke
L.acu_USNM-504154	73	-0.254303	-0.0337388	0.0186002	Fluke
L.acu_USNM-504154	74	-0.264983	-0.0363128	0.0181991	Fluke
L.acu_USNM-504154	75	-0.271844	-0.0379954	0.0178387	Fluke
L.acu_USNM-504154	76	-0.279128	-0.039781	0.0174533	Fluke
L.acu_USNM-504154	77	-0.285015	-0.0412041	0.0171692	Fluke
L.acu_USNM-504154	78	-0.292432	-0.0429669	0.0168593	Fluke
L.acu_USNM-504154	79	-0.299113	-0.0445484	0.0165899	Fluke
L.alb_USNM-550208	8	-0.0934182	-0.0550365	-0.0030081	Ant.tho
L.alb_USNM-550208	9	-0.0709544	-0.0578482	-0.00246417	Ant.tho
L.alb_USNM-550208	10	8.11308e-05	-0.0486714	0.0375963	Ant.tho
L.alb_USNM-550208	11	0.0121481	-0.0537625	0.0592128	Ant.tho
L.alb_USNM-550208	12	0.0376075	-0.0558707	0.0884742	Ant.tho
L.alb_USNM-550208	13	0.0614318	-0.0508	0.109181	Tho-lum
L.alb_USNM-550208	14	0.0839427	-0.0545294	0.123623	Tho-lum
L.alb_USNM-550208	15	0.10538	-0.0648577	0.12097	Tho-lum
L.alb_USNM-550208	16	0.119708	-0.0669296	0.131626	Tho-lum
L.alb_USNM-550208	17	0.136321	-0.0769535	0.121227	Tho-lum
L.alb_USNM-550208	18	0.156764	-0.087521	0.117523	Tho-lum
L.alb_USNM-550208	19	0.162912	-0.0895759	0.110762	Tho-lum
L.alb_USNM-550208	20	0.167501	-0.0885822	0.0992072	Tho-lum
L.alb_USNM-550208	21	0.162399	-0.0867876	0.0837977	Tho-lum
L.alb_USNM-550208	22	0.163056	-0.08719	0.0755715	Tho-lum
L.alb_USNM-550208	23	0.141943	-0.080237	0.0531444	Tho-lum
L.alb_USNM-550208	24	0.13668	-0.0666496	0.0449382	Tho-lum
L.alb_USNM-550208	25	0.128553	-0.06409	0.0356499	Tho-lum
L.alb_USNM-550208	26	0.124522	-0.0625584	0.0261014	Tho-lum
L.alb_USNM-550208	27	0.117463	-0.0555114	0.0131832	Tho-lum
L.alb_USNM-550208	28	0.111547	-0.0547759	0.00819511	Tho-lum
L.alb_USNM-550208	29	0.114807	-0.0603777	0.010247	Tho-lum
L.alb_USNM-550208	30	0.10999	-0.0542796	0.000679272	Tho-lum
L.alb_USNM-550208	31	0.114173	-0.0544774	-0.00130199	Tho-lum
L.alb_USNM-550208	32	0.107917	-0.059299	-0.0146033	Tho-lum
L.alb_USNM-550208	33	0.113978	-0.0640289	-0.0116713	Tho-lum
L.alb_USNM-550208	34	0.0927857	-0.0594994	-0.0398326	Tho-lum
L.alb_USNM-550208	35	0.11714	-0.0504723	-0.0235317	Tho-lum
L.alb_USNM-550208	36	0.111735	-0.0489906	-0.0335106	Tho-lum
L.alb_USNM-550208	37	0.0972876	-0.0527721	-0.0470545	Tho-lum
L.alb_USNM-550208	38	0.102814	-0.0521907	-0.0404258	Tho-lum
L.alb_USNM-550208	39	0.0901649	-0.0577517	-0.0513716	Tho-lum
L.alb_USNM-550208	40	0.092852	-0.0569249	-0.0516146	Tho-lum
L.alb_USNM-550208	41	0.0824982	-0.0525767	-0.0578705	Post.lum
L.alb_USNM-550208	42	0.0853986	-0.048404	-0.0572822	Post.lum
L.alb_USNM-550208	43	0.089162	-0.0499749	-0.056476	Post.lum
L.alb_USNM-550208	44	0.0847838	-0.0488955	-0.0575734	Post.lum
L.alb_USNM-550208	45	0.0776897	-0.0487141	-0.0653627	Post.lum
L.alb_USNM-550208	46	0.106964	0.0288549	-0.0683323	Caudal
L.alb_USNM-550208	47	0.0978699	0.0300747	-0.0779336	Caudal
L.alb_USNM-550208	48	0.112167	0.0365455	-0.0630498	Caudal
L.alb_USNM-550208	49	0.115037	0.0557277	-0.0633808	Caudal
L.alb_USNM-550208	50	0.107683	0.07182	-0.0836552	Caudal
L.alb_USNM-550208	51	0.103694	0.0542118	-0.0718549	Caudal
L.alb_USNM-550208	52	0.0944928	0.0563072	-0.0717672	Caudal
L.alb_USNM-550208	53	0.0933136	0.0558785	-0.0684045	Caudal
L.alb_USNM-550208	54	0.105274	0.0754351	-0.0598292	Caudal
L.alb_USNM-550208	55	0.0916735	0.0607666	-0.0700524	Caudal
L.alb_USNM-550208	56	0.0905183	0.0576951	-0.0657916	Caudal
L.alb_USNM-550208	57	0.0811737	0.0596342	-0.0719234	Caudal
L.alb_USNM-550208	58	0.0860626	0.0622511	-0.06877	Caudal
L.alb_USNM-550208	59	0.0717448	0.0656731	-0.074737	Caudal
L.alb_USNM-550208	60	0.0731816	0.0868761	-0.0774638	Caudal
L.alb_USNM-550208	61	0.0623305	0.0822838	-0.0712253	Caudal
L.alb_USNM-550208	62	0.060065	0.0956583	-0.0662544	Caudal
L.alb_USNM-550208	63	0.0473028	0.109871	-0.072961	Caudal
L.alb_USNM-550208	64	0.0353108	0.120196	-0.0817987	Caudal
L.alb_USNM-550208	65	0.0434317	0.113949	-0.0414165	Peduncle
L.alb_USNM-550208	66	0.0110259	0.12402	-0.0359972	Peduncle
L.alb_USNM-550208	67	0.00498864	0.136683	-0.0192443	Peduncle
L.alb_USNM-550208	68	-0.0205279	0.151977	-0.0106618	Peduncle
L.alb_USNM-550208	69	-0.0418883	0.161392	0.0089508	Peduncle
L.alb_USNM-550208	70	-0.0487758	0.156217	0.0122737	Peduncle
L.alb_USNM-550208	71	-0.0594266	0.161068	0.0416138	Peduncle
L.alb_USNM-550208	72	-0.0670678	0.162786	0.0602862	Peduncle
L.alb_USNM-550208	73	-0.0711687	0.16708	0.0802377	Peduncle
L.alb_USNM-550208	74	-0.0886214	0.158268	0.0826717	Peduncle
L.alb_USNM-550208	75	-0.102812	0.146846	0.0762581	Peduncle
L.alb_USNM-550208	76	-0.225224	0.132738	0.00262486	Peduncle
L.alb_USNM-550208	77	-0.221255	-0.0130357	0.0171677	Peduncle
L.alb_USNM-550208	78	-0.238422	-0.0243187	0.0231486	Fluke
L.alb_USNM-550208	79	-0.247198	-0.027154	0.0230486	Fluke
L.alb_USNM-550208	80	-0.257307	-0.0298973	0.0223636	Fluke
L.alb_USNM-550208	81	-0.261388	-0.030994	0.0220561	Fluke
L.alb_USNM-550208	82	-0.26374	-0.0316185	0.0218817	Fluke
L.alb_USNM-550208	83	-0.272237	-0.0336447	0.0215288	Fluke
L.alb_USNM-550208	84	-0.277425	-0.0349129	0.0212705	Fluke
L.alb_USNM-550208	85	-0.281522	-0.0358324	0.0211711	Fluke
L.alb_USNM-550208	86	-0.285694	-0.0368031	0.0210242	Fluke
L.alb_USNM-550208	87	-0.291746	-0.0382224	0.0207892	Fluke
L.alb_USNM-550208	88	-0.299396	-0.0399874	0.0205216	Fluke
L.alb_USNM-550208	89	-0.305713	-0.041435	0.0203146	Fluke
L.alb_USNM-550208	90	-0.313384	-0.0431721	0.0200853	Fluke
L.alb_USNM-550208	91	-0.325998	-0.0459912	0.0197625	Fluke
S.flu_USNM-571558	8	-0.0884094	-0.0672683	-0.0209532	Ant.tho
S.flu_USNM-571558	9	-0.0671177	-0.0747613	0.00120395	Ant.tho
S.flu_USNM-571558	10	-0.054764	-0.0775407	0.00949113	Ant.tho
S.flu_USNM-571558	11	0.0107551	-0.0588743	0.0224739	Ant.tho
S.flu_USNM-571558	12	0.0350908	-0.0532621	0.0363786	Ant.tho
S.flu_USNM-571558	13	0.0517803	-0.0551688	0.0374743	Ant.tho
S.flu_USNM-571558	14	0.0668503	-0.0565086	0.0397764	Tho-lum
S.flu_USNM-571558	15	0.0829205	-0.0531736	0.0493042	Tho-lum
S.flu_USNM-571558	16	0.0840726	-0.0546722	0.0415327	Tho-lum
S.flu_USNM-571558	17	0.105708	-0.0596092	0.0554127	Tho-lum
S.flu_USNM-571558	18	0.113237	-0.0660522	0.0483065	Tho-lum
S.flu_USNM-571558	19	0.120602	-0.0741639	0.0453512	Tho-lum
S.flu_USNM-571558	20	0.131506	-0.0850199	0.0235586	Tho-lum
S.flu_USNM-571558	21	0.132345	-0.0836147	0.00876006	Tho-lum
S.flu_USNM-571558	22	0.126397	-0.0813776	0.00292796	Tho-lum
S.flu_USNM-571558	23	0.125059	-0.0747258	-0.0047902	Tho-lum
S.flu_USNM-571558	24	0.125557	-0.0709078	-0.0129075	Tho-lum
S.flu_USNM-571558	25	0.127499	-0.0632473	-0.00783484	Tho-lum
S.flu_USNM-571558	26	0.122069	-0.0637924	-0.00988181	Tho-lum
S.flu_USNM-571558	27	0.111473	-0.0557964	-0.0263854	Tho-lum
S.flu_USNM-571558	28	0.0969085	-0.0569648	-0.0553819	Tho-lum
S.flu_USNM-571558	29	0.100795	-0.0506854	-0.050498	Tho-lum
S.flu_USNM-571558	30	0.115281	-0.042814	-0.0462813	Tho-lum
S.flu_USNM-571558	31	0.116619	-0.0369802	-0.0400965	Tho-lum
S.flu_USNM-571558	32	0.158053	0.0544094	-0.0403115	Caudal
S.flu_USNM-571558	33	0.176104	0.0824292	-0.0378117	Caudal
S.flu_USNM-571558	34	0.177135	0.0937321	-0.0542276	Caudal
S.flu_USNM-571558	35	0.169049	0.08979	-0.0379662	Caudal
S.flu_USNM-571558	36	0.168418	0.117526	-0.0280824	Caudal
S.flu_USNM-571558	37	0.15564	0.140934	-0.00432358	Caudal
S.flu_USNM-571558	38	0.140508	0.159162	0.00499987	Caudal
S.flu_USNM-571558	39	0.111102	0.159205	0.0324757	Caudal
S.flu_USNM-571558	40	0.0686211	0.168442	0.0416758	Peduncle
S.flu_USNM-571558	41	0.0316577	0.172138	0.0565046	Peduncle
S.flu_USNM-571558	42	-0.0440547	0.185059	0.059519	Peduncle
S.flu_USNM-571558	43	-0.0751211	0.176086	0.0560094	Peduncle
S.flu_USNM-571558	44	-0.0893902	0.166342	0.060106	Peduncle
S.flu_USNM-571558	45	-0.215102	0.127981	-0.0278701	Peduncle
S.flu_USNM-571558	46	-0.215557	0.00589649	-0.0140542	Peduncle
S.flu_USNM-571558	47	-0.228671	-0.0157767	-0.000416833	Fluke
S.flu_USNM-571558	48	-0.243018	-0.0253799	0.0112337	Fluke
S.flu_USNM-571558	49	-0.250968	-0.0283827	0.0163715	Fluke
S.flu_USNM-571558	50	-0.257907	-0.0303742	0.0193739	Fluke
S.flu_USNM-571558	51	-0.265613	-0.032213	0.0197962	Fluke
S.flu_USNM-571558	52	-0.27562	-0.0344731	0.0194959	Fluke
S.flu_USNM-571558	53	-0.284227	-0.0364461	0.0191747	Fluke
S.flu_USNM-571558	54	-0.290603	-0.0378945	0.018951	Fluke
S.flu_USNM-571558	55	-0.306531	-0.0415068	0.0183893	Fluke
S.flu_USNM-571558	56	-0.321186	-0.0447829	0.0179344	Fluke
S.bre_USNM-504462	8	-0.118943	-0.0787207	-0.0166003	Ant.tho
S.bre_USNM-504462	9	-0.0698348	-0.079221	0.00748662	Ant.tho
S.bre_USNM-504462	10	-0.0487442	-0.0808421	0.0244261	Ant.tho
S.bre_USNM-504462	11	-0.0429686	-0.0816342	0.0188764	Ant.tho
S.bre_USNM-504462	12	-0.0298814	-0.0901477	0.0217814	Ant.tho
S.bre_USNM-504462	13	0.0175016	-0.0710983	0.02164	Ant.tho
[truncated: 5,604 more rows]

## Sheet: Fig. 2c
Figure 2c: Vertebral maps of regions and modules position
	Note: Two different tables, see Data2 Table below Data1 Table
COLUMN	DESCRIPTION
Species	Species name
Vert.min	Number of first vertebra included in analyses for a given species
Vert.max	Number of last vertebra included in analyses for a given species
BP.1 to BP.8	Weighted average position (in vertebral position numbers) of regions boundaries 1 to 8
SD_BP.1 to SD.BP.8	Weighted standard deviation (in vertebral position numbers) around position of regions boundaries 1 to 8
TradR_T-L	Species average position of boundary between traditional anatomical thoracic and lumbar regions
TradR_L-Ca	Species average position of boundary between traditional anatomical lumbar and caudal regions
TradR_Ca-F	Species average position of boundary between traditional anatomical caudal and fluke regions
Name.LimMod.1 to Name.LimMod.5	Names of modules anterior and posterior to the corresponding boundary position (i.e., Ant.tho_Tho-lum: the module anterior to boundary is the anterior thoracic module and the module posterior to the boundary is the Thoraco-lumbar module)
LimMod.1 to LimMod.5	Position (in vertebral position number) of boundaries between successive modules
V.8 to V.97	Average centrum length (in cm) for each vertebra along the backbone, from 8th vertebra (1st thoracic) to last vertebra of the fluke (see Data2 table below)
Data1: Region boundaries position and avariance, modules and traditional region boundaries per species:
Species	Vert.min	Vert.max	BP.1	BP.2	BP.3	BP.4	BP.5	BP.6	BP.7	BP.8	SD_BP.1	SD_BP.2	SD_BP.3	SD_BP.4	SD_BP.5	SD_BP.6	SD_BP.7	SD_BP.8	TradR_T-L	TradR_L-Ca	TradR_Ca-F	Name.LimMod.1	Name.LimMod.2	Name.LimMod.3	Name.LimMod.4	Name.LimMod.5	LimMod.1	LimMod.2	LimMod.3	LimMod.4	LimMod.5
Balaenoptera acutorostrata	8	47	12.7996	19.3855	29.094	32.1287	37.0013	40.1045			12.7996	19.3855	29.094	32.1287	37.0013	40.1045			18	30	40	Ant.tho_Tho-lum	Tho-lum_Caudal	Caudal_Peduncle	Peduncle_Fluke		13	29	32	40
Balaenoptera borealis	8	55	15.7784	25.2189	33.8164	37.0069	42.9947	46.9998			15.7784	25.2189	33.8164	37.0069	42.9947	46.9998			20	34	48	Ant.tho_Tho-lum	Tho-lum_Caudal	Caudal_Peduncle	Peduncle_Fluke		16	34	37	47
Balaenoptera edeni	8	52	12.3509	17.2332	26.6574	33.1466	36.7567	42.056	45.9723		12.3509	17.2332	26.6574	33.1466	36.7567	42.056	45.9723		20	33	44.5	Ant.tho_Tho-lum	Tho-lum_Caudal	Caudal_Peduncle	Peduncle_Fluke		12	33	37	46
Balaenoptera musculus	8	65	17.5016	33.9603	40.0726	44.7197	51.1992	55.6304			17.5016	33.9603	40.0726	44.7197	51.1992	55.6304			21	37	56	Ant.tho_Tho-lum	Tho-lum_Caudal	Caudal_Peduncle	Peduncle_Fluke		18	34	45	56
Balaenoptera physalus	8	63	15.9461	35.6368	39.8462	45.4892	49.9916	53.0025			15.9461	35.6368	39.8462	45.4892	49.9916	53.0025			22	37	55	Ant.tho_Tho-lum	Tho-lum_Caudal	Caudal_Peduncle	Peduncle_Fluke		16	36	45	53
Cephalorhynchus commersonii	8	65	11.2109	18.1344	31.2495	34.5727	41.7618	48.9673	52.2456	56.6035	11.2109	18.1344	31.2495	34.5727	41.7618	48.9673	52.2456	56.6035	20	34	52.3333	Ant.tho_Tho-lum	Tho-lum_Caudal	Caudal_Peduncle	Peduncle_Fluke		11	35	42	57
Cephalorhynchus eutropia	8	63	12.0095	18.8482	34.5546	41.0191	49.9955	53	56.0331		12.0095	18.8482	34.5546	41.0191	49.9955	53	56.0331		20	37	54	Ant.tho_Tho-lum	Tho-lum_Caudal	Caudal_Peduncle	Peduncle_Fluke		12	35	41	56
Cephalorhynchus heavisidii	8	67	11.3616	18.1904	29.2656	35.7079	42.2022	48.0824	51.5795	55.3233	11.3616	18.1904	29.2656	35.7079	42.2022	48.0824	51.5795	55.3233	20	38.6667	54.3333	Ant.tho_Tho-lum	Tho-lum_Post.lum	Post.lum_Caudal	Caudal_Peduncle	Peduncle_Fluke	11	29	36	48	55
Cephalorhynchus hectori	8	62	10.9994	17.5767	28.5707	34.0139	38.9979	48.7581	52	55.0264	10.9994	17.5767	28.5707	34.0139	38.9979	48.7581	52	55.0264	19	35	52	Ant.tho_Tho-lum	Tho-lum_Caudal	Caudal_Peduncle	Peduncle_Fluke		11	34	39	55
Delphinus delphis	8	76	12.3919	20.1633	32.715	42.2522	51.4072	59.8767	63.7198		12.3919	20.1633	32.715	42.2522	51.4072	59.8767	63.7198		21.2	41.6	63.2	Ant.tho_Tho-lum	Tho-lum_Post.lum	Post.lum_Caudal	Caudal_Peduncle	Peduncle_Fluke	12	33	42	51	64
Delphinapterus leucas	8	50	14.6155	20.9011	27.1865	30.5032	37.4576	41.4383			14.6155	20.9011	27.1865	30.5032	37.4576	41.4383			18	27.5	40	Ant.tho_Tho-lum	Tho-lum_Caudal	Caudal_Peduncle	Peduncle_Fluke		15	27	31	41
Eubalaena glacialis	8	58	11.46	17.4957	22.7877	32.5931	37.0376	43.4494	47.0025		11.46	17.4957	22.7877	32.5931	37.0376	43.4494	47.0025		21	33	46.5	Ant.tho_Tho-lum	Tho-lum_Caudal	Caudal_Peduncle	Peduncle_Fluke		17	33	37	47
Eschrichtius robustus	8	47	12.9766	16.966	31.3121	35.0019	40.4179	43.8566			12.9766	16.966	31.3121	35.0019	40.4179	43.8566			21	32	42	Ant.tho_Tho-lum	Tho-lum_Caudal	Caudal_Peduncle	Peduncle_Fluke		17	31	35	44
Feresa attenuata	8	69	14.9693	25.9245	36.778	45.8954	56.6505	60.1752			14.9693	25.9245	36.778	45.8954	56.6505	60.1752			19	35.3333	59	Ant.tho_Tho-lum	Tho-lum_Post.lum	Post.lum_Caudal	Caudal_Peduncle	Peduncle_Fluke	15	26	37	46	60
Grampus griseus	8	70	14.4531	21.9801	34.8569	46.0762	56.4623	60.0518			14.4531	21.9801	34.8569	46.0762	56.4623	60.0518			20.5	38	59.5	Ant.tho_Tho-lum	Tho-lum_Post.lum	Post.lum_Caudal	Caudal_Peduncle	Peduncle_Fluke	16	27	34	45	59
Globicephala macrorhynchus	8	57	15.2599	20.2997	29.4008	33.819	38.8128	44.9692	48.0536		15.2599	20.2997	29.4008	33.819	38.8128	44.9692	48.0536		18	30.5	47.5	Ant.tho_Tho-lum	Tho-lum_Caudal	Caudal_Peduncle	Peduncle_Fluke		15	29	39	48
Globicephala melas	8	60	10.7178	18.2821	29.9977	36.8512	44.482	49.9376			10.7178	18.2821	29.9977	36.8512	44.482	49.9376			18	32	50	Ant.tho_Tho-lum	Tho-lum_Caudal	Caudal_Peduncle	Peduncle_Fluke		11	30	37	50
Hyperoodon ampullatus	8	44	15.047	24.6437	30.0195	33.2125	36.2312				15.047	24.6437	30.0195	33.2125	36.2312				16	25	37	Ant.tho_Tho-lum	Tho-lum_Caudal	Caudal_Peduncle	Peduncle_Fluke		15	25	30	36
Hyperoodon planifrons	8	45	11.5346	15.2672	23.1581	26.7337	30.5544	34.1553	37.6752		11.5346	15.2672	23.1581	26.7337	30.5544	34.1553	37.6752		16	26	39	Ant.tho_Tho-lum	Tho-lum_Caudal	Caudal_Peduncle	Peduncle_Fluke		15	27	31	38
Inia geoffrensis	8	42	14.9667	20.0817	24.1931	28.0948	31.4018	34.4188			14.9667	20.0817	24.1931	28.0948	31.4018	34.4188			20	23	33.6667	Ant.tho_Tho-lum	Tho-lum_Caudal	Caudal_Peduncle	Peduncle_Fluke		15	24	28	34
Kogia breviceps	8	53	10.4319	19.4794	22.5238	27.9943	33.4858	39.5122	43.1194		10.4319	19.4794	22.5238	27.9943	33.4858	39.5122	43.1194		19	28.5	42.5	Ant.tho_Tho-lum	Tho-lum_Caudal	Caudal_Peduncle	Peduncle_Fluke		10	19	33	43
Kogia sima	8	57	15.9506	21.5847	27.15	34.468	43.6	47.001			15.9506	21.5847	27.15	34.468	43.6	47.001			20	30.5	45.5	Ant.tho_Tho-lum	Tho-lum_Caudal	Caudal_Peduncle	Peduncle_Fluke		16	22	34	47
Lagenorhynchus acutus	8	82	14.3254	28.232	39.8152	52.2196	63.2747	67.7433	71.2139		14.3254	28.232	39.8152	52.2196	63.2747	67.7433	71.2139		22	41	69.3333	Ant.tho_Tho-lum	Tho-lum_Caudal	Caudal_Peduncle	Peduncle_Fluke		15	40	54	69
Lagenorhynchus albirostris	8	91	13.0941	19.7003	28.2107	42.9284	48.2072	62.6078	73.5128	77.332	13.0941	19.7003	28.2107	42.9284	48.2072	62.6078	73.5128	77.332	22	47	77	Ant.tho_Tho-lum	Tho-lum_Post.lum	Post.lum_Caudal	Caudal_Peduncle	Peduncle_Fluke	13	43	48	63	77
Lagenorhynchus australis	8	68	17.4112	33.3724	39.7812	47.5144	52.5114	56.0506			17.4112	33.3724	39.7812	47.5144	52.5114	56.0506			20	34.5	55	Ant.tho_Tho-lum	Tho-lum_Caudal	Caudal_Peduncle	Peduncle_Fluke		17	33	48	56
Lissodelphis borealis	8	91	15.5487	25.7794	50.0373	59.5214	67.998	74.6223	79.1488		15.5487	25.7794	50.0373	59.5214	67.998	74.6223	79.1488		22	54	77.5	Tho-lum_Peduncle	Peduncle_Fluke				50	79
Lagenodelphis hosei	8	79	12.5163	19.1179	32.9509	43.5046	50.7226	59.6478	65.5031	68.6276	12.5163	19.1179	32.9509	43.5046	50.7226	59.6478	65.5031	68.6276	21.5	43.5	68	Ant.tho_Tho-lum	Tho-lum_Post.lum	Post.lum_Caudal	Caudal_Peduncle	Peduncle_Fluke	13	33	44	60	69
Lagenorhynchus obliquidens	8	75	13.258	20.5375	32.7224	39.8521	48.4704	57.3818	62.7021	66.0003	13.258	20.5375	32.7224	39.8521	48.4704	57.3818	62.7021	66.0003	21	43	63.6667	Ant.tho_Tho-lum	Tho-lum_Post.lum	Post.lum_Caudal	Caudal_Peduncle	Peduncle_Fluke	13	33	40	57	66
Lagenorhynchus obscurus	8	70	10.7851	18.9644	34.9453	48.975	57.499	61.0045			10.7851	18.9644	34.9453	48.975	57.499	61.0045			20	42	62	Ant.tho_Tho-lum	Tho-lum_Caudal	Caudal_Peduncle	Peduncle_Fluke		11	35	49	61
Lipotes vexillifer	8	44	19.6256	23.9752	27.0001	32.0001	35.9473				19.6256	23.9752	27.0001	32.0001	35.9473				17	24	33	Ant.tho_Tho-lum	Tho-lum_Caudal	Caudal_Peduncle	Peduncle_Fluke		20	24	27	36
Mesoplodon bidens	8	43	15.275	22.2827	27.688	31.4866	35.5191	38.6455			15.275	22.2827	27.688	31.4866	35.5191	38.6455			17	27	39	Ant.tho_Tho-lum	Tho-lum_Caudal	Caudal_Peduncle	Peduncle_Fluke		15	28	31	39
Mesoplodon carlhubbsi	8	46	17.0824	26.9503	31.0026	35.9999	39.0003				17.0824	26.9503	31.0026	35.9999	39.0003				17	28	39	Ant.tho_Tho-lum	Tho-lum_Caudal	Caudal_Peduncle	Peduncle_Fluke		17	27	31	39
Mesoplodon densirostris	8	47	10.4336	14.2373	18.166	25.1145	29.507	35.0024	38.5037		10.4336	14.2373	18.166	25.1145	29.507	35.0024	38.5037		17	27	38	Ant.tho_Tho-lum	Tho-lum_Caudal	Caudal_Peduncle	Peduncle_Fluke		14	25	30	39
Mesoplodon europaeus	8	47	11.482	14.815	18.6666	26.628	29.647	34.4634	39.1793		11.482	14.815	18.6666	26.628	29.647	34.4634	39.1793		17	27.5	39	Ant.tho_Tho-lum	Tho-lum_Caudal	Caudal_Peduncle	Peduncle_Fluke		15	27	34	39
Mesoplodon grayi	8	45	15.6969	20.0041	26.5851	31.1811	36.8791	40.1015			15.6969	20.0041	26.5851	31.1811	36.8791	40.1015			17	28	41	Ant.tho_Tho-lum	Tho-lum_Caudal	Caudal_Peduncle	Peduncle_Fluke		16	27	31	40
Mesoplodon layardii	8	44	12.9554	16.0003	25.912	31.0009	35.2707	38.3799			12.9554	16.0003	25.912	31.0009	35.2707	38.3799			17	27	38	Ant.tho_Tho-lum	Tho-lum_Caudal	Caudal_Peduncle	Peduncle_Fluke		13	26	31	38
Mesoplodon mirus	8	47	11.8943	17.824	24.4318	28.6481	31.975	35.8706	39.0155		11.8943	17.824	24.4318	28.6481	31.975	35.8706	39.0155		17	27.3333	38.3333	Ant.tho_Tho-lum	Tho-lum_Caudal	Caudal_Peduncle	Peduncle_Fluke		18	29	32	39
Monodon monoceros	8	53	19.2449	24.9327	30.0668	34.2294	39.5744	42.9243			19.2449	24.9327	30.0668	34.2294	39.5744	42.9243			18	27	41	Ant.tho_Tho-lum	Tho-lum_Caudal	Caudal_Peduncle	Peduncle_Fluke		19	25	34	43
Megaptera novaeangliae	8	53	17.4971	30.5524	34.1422	38.3166	43.0423				17.4971	30.5524	34.1422	38.3166	43.0423				21	32	43.5	Ant.tho_Tho-lum	Tho-lum_Caudal	Caudal_Peduncle	Peduncle_Fluke		17	31	38	43
Mesoplodon perrini	8	49	13.9669	16.9969	22.0448	27.3643	31.0006	37.9508	41.0162		13.9669	16.9969	22.0448	27.3643	31.0006	37.9508	41.0162		17	28	41	Ant.tho_Tho-lum	Tho-lum_Caudal	Caudal_Peduncle	Peduncle_Fluke		14	27	31	41
Mesoplodon stejnegeri	8	46	12.9875	16.0058	26.5723	30.0207	34.9004	38.0001			12.9875	16.0058	26.5723	30.0207	34.9004	38.0001			16	27	39	Ant.tho_Tho-lum	Tho-lum_Caudal	Caudal_Peduncle	Peduncle_Fluke		16	27	30	38
Neophocaena phocaenoides	8	62	11.5532	21.0104	30.0245	33.5578	39.8354	48.1315	51.39		11.5532	21.0104	30.0245	33.5578	39.8354	48.1315	51.39		20	31	50	Ant.tho_Tho-lum	Tho-lum_Caudal	Caudal_Peduncle	Peduncle_Fluke		12	30	40	51
Orcinus orca	8	53	10.0998	17.9814	27.9991	31.0001	36.0647	42.992	46.0009		10.0998	17.9814	27.9991	31.0001	36.0647	42.992	46.0009		19	28	44	Ant.tho_Tho-lum	Tho-lum_Caudal	Caudal_Peduncle	Peduncle_Fluke		10	28	36	46
Pontoporia blainvillei	8	43	18.1277	22.333	25.3335	31.0683	34.2493				18.1277	22.333	25.3335	31.0683	34.2493				17	23	33	Ant.tho_Tho-lum	Tho-lum_Caudal	Caudal_Peduncle	Peduncle_Fluke		18	22	25	34
Pseudorca crassidens	8	48	12.7502	17.0836	24.0531	29.7883	33.0217	38.0374	41.774		12.7502	17.0836	24.0531	29.7883	33.0217	38.0374	41.774		17	27	41	Ant.tho_Tho-lum	Tho-lum_Caudal	Caudal_Peduncle	Peduncle_Fluke		17	24	33	42
Phocoenoides dalli	8	97	14.6383	24.2912	34.9238	48.5994	58.2785	68.5939	77.8118	83.1383	14.6383	24.2912	34.9238	48.5994	58.2785	68.5939	77.8118	83.1383	24.3333	49	81.6667	Tho-lum_Post.lum	Post.lum_Caudal	Caudal_Peduncle	Peduncle_Fluke		26	47	69	84
Phocoena dioptrica	8	59	12.0242	22.1644	33.9914	37.0398	40.638	49.354	54.9422		12.0242	22.1644	33.9914	37.0398	40.638	49.354	54.9422		21	35	55	Ant.tho_Tho-lum	Tho-lum_Caudal	Caudal_Peduncle	Peduncle_Fluke		12	34	41	55
Peponocephala electra	8	81	13.4486	19.2684	34.9064	38.0285	50.0329	62.2618	67.6542	70.6885	13.4486	19.2684	34.9064	38.0285	50.0329	62.2618	67.6542	70.6885	21	36	70	Ant.tho_Tho-lum	Tho-lum_Caudal	Caudal_Peduncle	Peduncle_Fluke		13	35	50	71
Platanista gangetica	8	47	19.0183	23.8774	27.817	35.5088	39.9968				19.0183	23.8774	27.817	35.5088	39.9968				17	25	39	Ant.tho_Tho-lum	Tho-lum_Caudal	Caudal_Peduncle	Peduncle_Fluke		19	24	36	40
Physeter macrocephalus	8	50	10.9249	15.0524	18.2543	24.372	31.9876	36.0251	39.9054		10.9249	15.0524	18.2543	24.372	31.9876	36.0251	39.9054		18	26	40	Ant.tho_Tho-lum	Tho-lum_Caudal	Caudal_Peduncle	Peduncle_Fluke		15	18	32	40
Phocoena phocoena	8	67	11.393	21.5156	32.3421	37.0186	42.5114	51.9505	55.2997		11.393	21.5156	32.3421	37.0186	42.5114	51.9505	55.2997		20	33.8571	53.2857	Ant.tho_Tho-lum	Tho-lum_Caudal	Caudal_Peduncle	Peduncle_Fluke		11	32	43	55
Stenella attenuata	8	81	13.0981	20.6535	37.6808	44.7894	50.8742	59.0232	65.4382	68.9015	13.0981	20.6535	37.6808	44.7894	50.8742	59.0232	65.4382	68.9015	22	43.3333	67.6667	Ant.tho_Tho-lum	Tho-lum_Post.lum	Post.lum_Caudal	Caudal_Peduncle	Peduncle_Fluke	13	38	45	59	69
Steno bredanensis	8	65	17.2043	31.6892	39.4114	46.6906	52.4853	56.0382			17.2043	31.6892	39.4114	46.6906	52.4853	56.0382			19	34	54.6667	Ant.tho_Tho-lum	Tho-lum_Caudal	Caudal_Peduncle	Peduncle_Fluke		17	32	47	56
Stenella clymene	8	73	14.8277	23.5175	34.7225	39.7318	49.5495	58.6721	62.2432		14.8277	23.5175	34.7225	39.7318	49.5495	58.6721	62.2432		22	39	62.3333	Ant.tho_Tho-lum	Tho-lum_Post.lum	Post.lum_Caudal	Caudal_Peduncle	Peduncle_Fluke	15	24	40	50	62
Stenella coeruleoalba	8	80	12.9844	19.7227	39.7753	47.9753	56.4555	65.3842	68.4665	71.604	12.9844	19.7227	39.7753	47.9753	56.4555	65.3842	68.4665	71.604	22	42.5	68.5	Ant.tho_Tho-lum	Tho-lum_Caudal	Caudal_Peduncle	Peduncle_Fluke		13	40	56	72
Sotalia fluviatilis	8	56	13.4002	21.0112	29.9412	33.0812	38.1666	43.9881	46.999		13.4002	21.0112	29.9412	33.0812	38.1666	43.9881	46.999		19	31	46	Ant.tho_Tho-lum	Tho-lum_Caudal	Caudal_Peduncle	Peduncle_Fluke		13	30	38	47
Stenella frontalis	8	71	13.8253	21.3479	36.4294	40.0897	46.6775	53.8837	57.6082	61.1908	13.8253	21.3479	36.4294	40.0897	46.6775	53.8837	57.6082	61.1908	21	37	58.6667	Ant.tho_Tho-lum	Tho-lum_Caudal	Caudal_Peduncle	Peduncle_Fluke		14	36	47	61
Stenella longirostris	8	76	13.4536	20.6996	35.9263	44.1057	53.9102	61.3155	64.3553		13.4536	20.6996	35.9263	44.1057	53.9102	61.3155	64.3553		22	40.6667	63.6667	Ant.tho_Tho-lum	Tho-lum_Post.lum	Post.lum_Caudal	Caudal_Peduncle	Peduncle_Fluke	13	36	44	54	64
Sousa plumbea	8	51	13.2346	19.7708	26.1876	30.0381	34.4481	39.3077	42.3681		13.2346	19.7708	26.1876	30.0381	34.4481	39.3077	42.3681		19	28.25	41.75	Ant.tho_Tho-lum	Tho-lum_Caudal	Caudal_Peduncle	Peduncle_Fluke		13	30	34	42
Tursiops aduncus	8	60	12.8715	19.0993	28.4255	33.3665	40.1541	48.7467	52.0008		12.8715	19.0993	28.4255	33.3665	40.1541	48.7467	52.0008		20	34	51	Ant.tho_Tho-lum	Tho-lum_Post.lum	Post.lum_Caudal	Caudal_Peduncle	Peduncle_Fluke	13	28	33	40	52
Tursiops truncatus	8	66	11.3675	16.8941	24.7676	33.9575	39.3455	44.2437	49.6294	52.9804	11.3675	16.8941	24.7676	33.9575	39.3455	44.2437	49.6294	52.9804	19.3	34.1	51.8	Ant.tho_Tho-lum	Tho-lum_Post.lum	Post.lum_Caudal	Caudal_Peduncle	Peduncle_Fluke	11	24	33	44	53
Ziphius cavirostris	8	46	16.0404	24.4049	29.9008	35.387	39.0038				16.0404	24.4049	29.9008	35.387	39.0038				16.5	26.5	38.5	Ant.tho_Tho-lum	Tho-lum_Caudal	Caudal_Peduncle	Peduncle_Fluke		16	24	30	39
Data2: Species average centrum length for each vertebra (values used to scale vertebral map according to centrum length):
Species	V.8	V.9	V.10	V.11	V.12	V.13	V.14	V.15	V.16	V.17	V.18	V.19	V.20	V.21	V.22	V.23	V.24	V.25	V.26	V.27	V.28	V.29	V.30	V.31	V.32	V.33	V.34	V.35	V.36	V.37	V.38	V.39	V.40	V.41	V.42	V.43	V.44	V.45	V.46	V.47	V.48	V.49	V.50	V.51	V.52	V.53	V.54	V.55	V.56
Balaenoptera acutorostrata	6.36	8.21	10.23	11.69	12.23	13.16	13.66	14.16	14.94	15.16	15.8	15.9	16.05	16.35	17.04	17.15	17.7	18.15	18.95	19.15	20.25	21.6	21.85	22.1	21.85	20.8	20.5	20.55	19.45	18.3	16.9	11.87	9.57	7.44	6.8	6.63	5.82	4.57	3.82	3.11
Balaenoptera borealis	8.59	10.55	12.42	15.17	16.9	18.1	19	20.1	20	20.6	20.7	22.05	21	21.6	22.2	22.8	22.7	23.5	24.1	24.4	24.9	25.4	25.75	26.9	27.1	27.9	28.5	28.45	27.8	27.8	28.4	27.4	27.6	26.2	25.9	24.8	22.5	20.7	15.2	12.3	10.9	9.62	8.88	7.83	6.44	5.67	4.92	4.3
Balaenoptera edeni	6.32	7.79	9.79	11.29	12.37	13.47	14.76	15.3	16.35	16.3	16.9	17.75	17.3	18.1	18.25	18.5	19.2	19.5	20.05	19.75	20.2	20.45	21.25	21.55	21.75	21.5	21.2	20.6	20.8	20.85	20.2	19.9	19.25	18.25	17.3	15.2	11.9	8.83	7.04	6.43	6.25	5.71	4.87	4.34	3.33
Balaenoptera musculus	14.02	16.1	19.7	21.6	22.1	22.8	24.9	24.9	25.4	26.4	26.7	27.1	27.35	28.35	28.75	28.85	29.85	29.5	30.1	30.7	30.5	31.4	31.35	31.9	31.2	31.9	32.4	32.8	32.3	32.55	32.6	32.45	32.1	31.75	31.9	32.1	31.7	31.45	30.5	30.1	28.6	27.9	26.85	25.7	23.1	19.95	14.55	11.27	9.8
Balaenoptera physalus	9.58	11.6	14.7	17.7	19.7	20.6	21.5	22.9	23.8	22.5	24.7	24.6	25.3	25.3	25.4	25.9	25.2	25.6	27.6	27.5	28	28.1	29.2	29.2	29.8	29.9	29.85	30.8	31.9	31.5	32.5	31.7	31.8	32	32.4	32.3	32.4	31.2	31.2	30.9	29.6	28.2	27.4	22.9	17.6	13.1	11.3	10.19	9.56
Cephalorhynchus commersonii	1.08	1.36	1.54	1.64	1.8	2.14	2.12	2.14	2.15	2.18	2.22	2.17	2.1	1.91	1.89	1.97	1.86	1.86	1.84	1.79	1.79	1.73	1.7	1.73	1.69	1.71	1.66	1.67	1.68	1.58	1.63	1.55	1.55	1.55	1.6	1.67	1.64	1.79	1.8	1.85	1.74	1.82	1.84	1.83	1.78	1.49	1.31	0.89	0.82
Cephalorhynchus eutropia	0.91	1.31	1.69	1.97	2.18	2.17	2.27	2.38	2.42	2.41	2.34	2.34	2.29	2.17	2.23	2.15	2.14	2.09	2.1	2.07	2.04	1.91	1.91	1.9	1.78	1.72	1.77	1.74	1.67	1.65	1.66	1.64	1.69	1.65	1.7	1.7	1.74	1.75	1.81	1.84	1.95	2.01	2.01	2.01	1.88	1.71	1.23	0.91	0.83
Cephalorhynchus heavisidii	1.02	1.38	1.71	2.03	2.28	2.4	2.57	2.52	2.53	2.51	2.42	2.38	2.31	2.28	2.21	2.23	2.2	2.1	2.12	2.02	2.03	1.98	1.97	1.99	1.94	1.95	1.9	1.94	1.89	1.8	1.83	1.84	1.85	1.86	1.97	1.97	2.03	2.04	2.05	2.17	2.25	2.28	2.25	2.25	2.22	2.1	1.77	1.33	1.07
Cephalorhynchus hectori	0.81	1.11	1.41	1.56	1.68	1.79	1.8	1.81	1.78	1.74	1.71	1.74	1.71	1.56	1.57	1.55	1.44	1.49	1.52	1.41	1.42	1.38	1.36	1.39	1.35	1.34	1.24	1.32	1.33	1.3	1.37	1.34	1.37	1.29	1.32	1.29	1.37	1.48	1.48	1.56	1.53	1.58	1.5	1.41	1.37	1.12	1	0.9	0.79
Delphinus delphis	0.89	1.28	1.66	2	2.28	2.47	2.66	2.74	2.82	2.89	2.93	2.93	2.81	2.75	2.72	2.51	2.5	2.39	2.31	2.21	2.24	2.15	2.09	2.1	2.07	2.03	1.94	2.04	1.93	1.91	1.92	1.97	1.92	1.98	1.98	2.02	2.02	2.1	2.1	2.15	2.17	2.31	2.33	2.38	2.36	2.49	2.58	2.66	2.7
Delphinapterus leucas	4.14	4.89	5.47	5.98	6.59	7.01	7.38	7.85	8.27	8.62	9.32	9.68	9.68	10.03	10.35	10.64	10.71	10.65	10.53	10.53	10.1	9.8	9.26	8.47	7.52	6.93	6.39	6.02	5.76	5.41	4.99	4.52	3.63	3.01	2.61	2.35	2.19	2	1.78	1.46	1.29	1.16	1.04
Eubalaena glacialis	6.35	8.17	10.33	12.1	12.81	13.2	13.88	14.54	15.24	15.4	16.3	16.1	17.2	17.2	17.6	18.3	18.3	18.3	19.2	20.5	20.4	21	22	21.3	21.8	22.4	22.1	21.5	21.5	21.1	21.4	21	20.5	20.4	19.8	19.8	17.9	16.2	15.4	12.5	11	10.3	9.7	9.6	9.3	8.1	7.3	6.1	5.3
Eschrichtius robustus	6.41	8.82	10.63	11.44	12.22	13.66	14.91	15.7	16	16.85	16.9	16.95	17.4	17.75	18.05	18.45	18.65	19.2	19.7	20.05	19.8	20.75	21.7	22.15	22.2	22.7	23.35	23.6	22.7	20.2	19.35	18.25	16.8	15.3	10.25	9.02	7.49	7.41	6.53	6
Feresa attenuata	1.47	1.93	2.31	2.65	2.83	3.01	3.05	3.12	3.16	3.21	3.17	3.11	3.09	3.05	3.03	2.93	2.92	2.81	2.83	2.78	2.82	2.81	2.73	2.71	2.74	2.74	2.7	2.72	2.67	2.67	2.64	2.68	2.6	2.58	2.57	2.61	2.54	2.55	2.58	2.58	2.65	2.68	2.78	2.86	2.92	3.02	3.05	3.19	3.23
Grampus griseus	1.79	2.5	2.96	3.25	3.51	3.79	4.04	4.14	4.26	4.18	4.21	4.08	4.06	3.96	3.81	3.64	3.62	3.52	3.45	3.36	3.34	3.28	3.32	3.31	3.2	3.22	3.17	3.14	3.2	3.27	3.27	3.21	3.25	3.41	3.44	3.4	3.43	3.49	3.55	3.59	3.64	3.67	3.86	4.02	4.2	4.35	4.57	4.77	5.15
Globicephala macrorhynchus	1.89	2.52	3.1	3.68	4.28	4.73	5.07	5.35	5.59	5.65	5.69	5.87	5.51	5.73	5.85	5.83	5.89	5.88	5.89	5.9	6.01	6.06	6.08	6.07	6.19	6.21	6.23	6.39	6.52	6.38	6.39	6.37	6.24	6.13	5.98	5.8	5.6	5.37	4.74	3.6	2.65	2.19	1.97	1.76	1.63	1.38	1.21	1.13	0.94
Globicephala melas	2.89	3.72	4.71	5.36	6.27	6.87	6.97	7.54	7.51	8.06	8.03	8.19	8.43	8.23	8.43	8.48	8.32	8.33	8.33	8.41	8.45	8.73	8.42	8.63	8.86	8.76	9	9.21	9.06	9.15	9.3	9.28	9.19	9.2	8.95	8.74	8.3	7.97	7.98	7.38	6.42	5.34	4.04	3.09	2.75	2.6	2.28	2.03	1.88
Hyperoodon ampullatus	5.1	6.71	7.26	8.23	9.34	9.9	11.68	12.74	13.61	14.63	15.3	16.4	16.75	17.55	19	19.5	20.5	21.1	21.9	21.8	20.8	20.9	20.25	19.05	18.5	16.9	15.4	13.37	9.41	7.47	6.85	6.55	5.71	5.1	4.25	3.31	2.51
Hyperoodon planifrons	4.75	6.81	7.98	8.46	9.41	10.7	12.06	12.33	13.76	15.5	14.8	15.9	16.5	17.1	19	18.3	20.3	21	21.7	21.2	20.3	18.8	17.5	16.4	15.7	14.7	14.29	12.87	9.9	7.6	6.64	6.15	5.9	5.45	4.88	4.2	3.6	2.43
Inia geoffrensis	1.84	2.26	2.56	2.69	3.11	3.15	3.59	3.77	3.69	3.97	4.16	4.31	4.63	4.93	5.15	5.45	5.19	5.09	5.13	5.02	4.87	4.8	4.51	4.2	3.72	3.21	2.53	2.11	1.96	1.84	1.74	1.52	1.16	0.79	0.48
Kogia breviceps	2.84	3.41	3.95	4.25	4.57	4.77	5.07	5.2	5.22	5.41	5.76	6.33	6.28	6.38	6.49	6.83	6.8	6.71	6.78	6.42	6.8	6.69	6.58	6.49	6.18	5.83	5.67	5.36	5.13	4.94	4.71	4.42	4.13	3.8	3.06	2.45	2.11	1.88	1.74	1.56	1.49	1.42	1.31	1.15	1.03	0.57
Kogia sima	2.11	2.59	2.95	3.19	3.35	3.47	3.58	3.65	3.81	3.95	3.94	4.1	4.16	4.27	4.31	4.37	4.44	4.54	4.6	4.65	4.55	4.56	4.47	4.47	4.37	4.33	4.09	3.97	3.82	3.63	3.47	3.33	3.25	3.06	2.95	2.72	2.43	1.97	1.63	1.48	1.47	1.36	1.29	1.15	0.97	0.92	0.93	0.93	0.73
Lagenorhynchus acutus	0.96	1.32	1.72	2.06	2.21	2.37	2.53	2.64	2.78	2.84	2.84	2.88	2.92	2.9	2.89	2.86	2.78	2.68	2.61	2.61	2.56	2.55	2.45	2.37	2.37	2.39	2.33	2.26	2.22	2.19	2.16	2.07	2.05	2.06	2	2	1.95	1.97	1.94	1.96	1.92	1.9	1.92	1.89	1.94	1.99	1.97	1.99	2
Lagenorhynchus albirostris	1.27	1.57	1.91	2.28	2.61	2.76	3.01	3.02	3.02	3.01	2.99	3.01	2.91	2.84	2.8	2.65	2.64	2.58	2.49	2.47	2.42	2.42	2.41	2.35	2.3	2.25	2.24	2.23	2.19	2.1	2.02	1.99	1.99	1.96	1.96	1.93	1.88	1.83	1.92	1.81	1.83	1.81	1.81	1.77	1.72	1.75	1.78	1.7	1.73
Lagenorhynchus australis	1.27	1.71	2.12	2.47	2.69	2.87	2.89	3.02	3.08	3.06	3.04	2.91	2.89	2.86	2.89	2.8	2.75	2.82	2.73	2.75	2.75	2.61	2.63	2.59	2.39	2.48	2.51	2.37	2.33	2.35	2.35	2.34	2.39	2.4	2.38	2.4	2.54	2.58	2.58	2.68	2.96	2.88	2.99	3.07	3.03	3.08	2.76	2.29	1.73
Lissodelphis borealis	2.19	2.62	2.92	3.29	3.5	3.59	3.74	3.78	3.75	3.8	3.84	3.8	3.66	3.66	3.6	3.7	3.18	3.05	3.03	2.9	2.84	2.76	2.68	2.67	2.6	2.55	2.53	2.48	2.42	2.39	2.36	2.26	2.3	2.25	2.23	2.22	2.17	2.16	2.08	2.08	2.09	2.06	2.03	2.06	2.06	2.05	2.06	2.05	2.05
Lagenodelphis hosei	0.59	1.19	1.76	2.4	2.82	3.24	3.29	3.45	3.57	3.65	3.6	3.7	3.61	3.61	3.47	3.47	3.29	3.17	3.06	3.02	2.93	2.82	2.75	2.76	2.74	2.67	2.64	2.53	2.59	2.47	2.46	2.46	2.48	2.37	2.44	2.43	2.47	2.37	2.36	2.48	2.42	2.46	2.53	2.51	2.48	2.44	2.55	2.68	2.55
Lagenorhynchus obliquidens	1.28	1.93	2.34	2.69	2.94	3.08	3.12	3.15	3.18	3.11	3	2.95	2.83	2.69	2.65	2.55	2.52	2.48	2.35	2.27	2.27	2.25	2.21	2.21	2.29	2.2	2.18	2.17	2.19	2.17	2.2	2.2	2.24	2.19	2.24	2.26	2.24	2.25	2.32	2.38	2.37	2.41	2.5	2.58	2.6	2.68	2.82	2.88	2.95
Lagenorhynchus obscurus	1.04	1.46	1.7	1.87	2	2.08	2.13	2.16	2.18	2.11	2.02	1.97	1.9	1.81	1.75	1.7	1.68	1.64	1.63	1.6	1.54	1.51	1.46	1.44	1.55	1.5	1.55	1.5	1.51	1.54	1.5	1.56	1.55	1.62	1.59	1.58	1.56	1.65	1.6	1.64	1.67	1.73	1.82	1.76	1.82	1.82	1.99	2.12	2.17
Lipotes vexillifer	2.31	2.67	2.98	3.45	3.65	4.04	4.22	4.33	4.47	4.62	4.72	4.9	5.02	5.2	5.32	5.46	5.57	5.58	5.63	5.32	5.1	4.8	4.44	4.19	3.92	3.77	3.55	3.35	2.87	2.38	2.02	1.79	1.69	1.55	1.45	1.3	1.08
Mesoplodon bidens	3.09	3.83	4.64	5.45	5.91	6.37	6.78	7.41	8.02	8.55	8.81	9.09	9.21	9.51	9.88	10.76	10.34	11.29	11.36	11.34	11.26	10.75	10.36	9.86	9.44	8.97	8.62	7.9	7.4	6.38	5.34	4.36	3.18	2.99	2.97	2.57
Mesoplodon carlhubbsi	3.16	4.37	5.67	6.78	7.43	8.14	8.72	9.73	10.01	10.76	11.63	12	12.57	12.93	13.61	14.51	15.3	16	16.8	17.5	17.2	16.3	15.6	15.02	14.26	13.81	12.97	12.07	10.93	9.64	6.98	5.31	4.66	4.42	4.08	3.89	3.43	3	2.74
Mesoplodon densirostris	2.54	3.44	3.48	4.98	5.58	6.19	7.12	8.03	8.83	9.76	10.28	10.58	10.94	11.29	11.86	12.22	12.84	13.09	13.41	13.19	12.8	12.27	11.92	11.48	10.99	10.53	10.18	9.71	9.24	8.06	5.67	3.97	3.4	3.28	3.12	2.93	2.7	2.34	1.83	1.72
Mesoplodon europaeus	2.27	3.58	4.92	6.12	7.03	7.51	8.15	8.59	9.29	9.9	10.61	11.16	11.36	11.81	12.29	12.92	13.58	13.89	14.44	14.85	14.57	13.87	13.06	12.13	11.38	10.73	10.46	9.8	9.22	8.08	6.16	4.55	3.87	3.63	3.41	3.18	2.84	2.36	2.03	1.37
Mesoplodon grayi	7.74	3.68	5.72	5.55	5.99	6.31	6.97	7.48	8.25	9.02	9.84	10.66	10.9	11.19	11.81	11.49	11.25	13.41	12.7	13.53	13.67	13.31	12.9	12.45	11.53	10.98	10.58	10.13	9.52	8.96	8.12	6.69	4.95	3.67	3.44	3.37	3.32	6.16
Mesoplodon layardii	3.47	4.81	5.84	7.48	6.64	7.37	7.74	9.53	11.2	11.8	13.03	12.91	13.49	13.77	14.14	14.82	15.8	16.4	16.7	16.5	16	15.4	14.91	14.31	13.52	12.14	11.54	10.9	9.86	6.93	5.57	4.93	4.91	4.37	4.04	3.75	3.18
Mesoplodon mirus	2.86	4.37	5.46	6.14	6.91	7.64	8.23	8.88	9.56	10.09	10.79	11.11	11.42	12.15	12.68	13.35	14.09	14.62	14.97	14.84	14.44	13.87	13.21	12.47	11.91	11.35	10.85	10.16	9.48	8.16	5.67	4.17	3.66	3.41	3.22	3.13	2.65	2.35	2.36	1.29
Monodon monoceros	3.48	4.42	5.83	5.21	6.54	7.01	7.76	8.16	8.84	9.71	9.75	10.04	10.24	10.37	10.42	8.01	8.06	10.21	10.38	10.64	10.67	10.77	10.17	10.1	9.48	9.28	8.83	8.51	8.17	7.63	6.85	6.27	5.38	4.09	3.19	2.8	2.88	2.65	2.36	2.14	2	1.9	1.76	1.22	1.52	1.84
Megaptera novaeangliae	6.99	8.98	11.06	12.27	13.04	14.39	15.6	16.4	16.9	17.9	18.35	18.3	18.2	19.3	19.4	19.9	20.4	20.3	20.8	20.9	22	22.8	23.7	24.2	24.6	24.1	24.2	23.1	23	22.1	21.4	20	19.8	18.5	16.4	13.9	12.1	11.29	10.75	10.36	9.79	8.84	6.98	5.84	4.07	1.96
Mesoplodon perrini	2.73	3.46	4.18	4.84	5.5	6.08	6.56	7.53	8.17	8.72	9.22	9.56	9.87	10.03	10.21	10.78	11	11.28	11.27	11.51	11.93	11.69	11.15	10.8	10.42	9.95	9.71	9.17	8.29	8.07	7.63	6.76	5.81	4.26	3.51	3.19	2.9	2.86	2.64	2.42	2.18	2.04
Mesoplodon stejnegeri	3.27	4.32	5.05	6	7.01	7.79	8.45	9.22	10.06	11.05	11.68	12.26	12.5	13.07	13.66	14.31	15.12	15.25	15.85	16.1	15.5	14.98	14.29	13.73	13.01	12.4	11.77	11.04	9.96	8.1	5.74	4.69	4.27	4.07	3.75	3.55	2.84	2.45	1.36
Neophocaena phocaenoides	1.1	1.4	1.88	1.71	2.06	2.14	2.24	2.36	2.36	2.47	2.56	2.56	2.56	2.24	2.21	2.24	2.26	2.29	2.42	2.3	2.31	2.25	2.21	2.21	2.14	2.09	2.05	2.01	1.98	1.98	2.02	1.96	1.96	1.95	1.89	1.88	1.82	1.81	1.81	1.8	1.77	1.7	1.54	1.31	1.09	0.75	0.66	0.67	0.73
Orcinus orca	3.42	4.11	4.91	6.44	7.46	8.07	9.18	9.53	9.88	10.21	10.5	10.47	10.74	10.72	10.99	10.89	10.89	11.26	11.04	11.04	11.01	11.11	11.01	10.93	10.89	10.93	10.72	10.59	10.22	9.86	9.81	9.79	9.53	9.27	8.4	7.09	5.48	4.37	3.8	3.51	3.27	2.89	2.59	2.27	2.1	1.64
Pontoporia blainvillei	1.46	1.77	2.09	2.33	2.51	2.73	2.9	3.04	3.23	3.44	3.64	3.8	3.94	4.06	4.12	4.05	3.93	3.72	3.42	3.17	2.9	2.75	2.62	2.4	2.24	2	1.68	1.54	1.4	1.28	1.12	0.95	0.78	0.61	0.43	0.12
Pseudorca crassidens	3.59	4.92	6.18	7.07	7.72	8.57	9.41	9.95	10.89	11.28	11.67	10.04	12.23	12.13	12.61	12.95	13.67	13.84	14.57	14.9	15.21	14.98	14.75	14.88	14.76	14.8	14.13	13.58	12.9	12.17	11.25	9.67	7.94	5.04	3.56	3.29	3.2	2.97	2.57	2.32	2.07
Phocoenoides dalli	0.92	1.22	1.48	1.61	1.71	1.79	1.87	1.85	1.96	1.94	1.96	1.98	2.01	1.99	1.99	2.04	1.93	1.83	1.84	1.85	1.83	1.82	1.76	1.79	1.73	1.74	1.78	1.81	1.72	1.77	1.74	1.77	1.75	1.77	1.79	1.78	1.78	1.77	1.77	1.79	1.8	1.78	1.81	1.82	1.82	1.89	1.89	1.83	1.91
Phocoena dioptrica	1.24	1.59	2.02	2.2	2.42	2.52	2.64	2.75	2.85	3.12	3.06	3.21	3.25	3.33	3.4	3.25	3.29	3.26	3.22	3.17	3.14	3.22	3.22	3.27	3.19	3.25	3.26	3.26	3.25	3.23	3.21	3.11	3.16	3.14	3.01	2.88	2.76	2.7	2.67	2.67	2.58	2.63	2.53	2.44	2.28	2.11	1.88	1.59	1.32
Peponocephala electra	1.25	1.71	2.32	2.6	3.06	3.34	3.54	3.64	3.7	3.75	3.8	3.68	3.66	3.59	3.52	3.45	3.43	3.32	3.91	3.14	3.07	2.98	2.94	2.89	2.88	2.81	2.63	2.66	2.67	2.67	2.56	2.42	2.36	2.28	2.27	2.13	2.21	2.17	2.15	2.09	2.08	2.11	2.06	2.03	2.04	2.12	2.18	2.17	2.24
Platanista gangetica	1.49	1.52	1.68	1.82	1.77	1.77	2.11	2.19	2.04	2.2	2.31	2.73	2.45	2.87	2.88	3.07	3.22	2.83	2.89	2.82	2.82	2.9	2.86	2.78	2.81	2.81	2.93	2.63	2.59	2.29	2.44	2.07	1.7	1.48	1.41	1.36	1.27	1.22	1.17	0.93
Physeter macrocephalus	10.17	14.56	15.05	15.8	17.3	17.75	18.5	21.3	22.5	23.65	24.95	26.1	26.5	26.75	28.3	29.4	27.65	29.7	31.1	31.1	31.6	32.1	32.05	31.35	30.6	29.65	29.4	28.5	26.1	23.5	19.6	15.1	11.57	9.91	9.39	9.15	8.12	7.78	7.28	6.31	5.1	3.42	3.07
Phocoena phocoena	0.97	1.34	1.86	2.13	2.26	2.38	2.38	2.45	2.42	2.47	2.4	2.46	2.46	2.42	2.38	2.43	2.4	2.39	2.39	2.41	2.43	2.45	2.44	2.38	2.4	2.39	2.29	2.33	2.3	2.26	2.17	2.12	2.02	1.99	1.92	1.91	1.89	1.88	1.89	1.91	1.82	1.75	1.71	1.07	1.4	1.22	1.03	0.92	0.85
Stenella attenuata	1	1.41	1.84	2.12	2.32	2.53	2.57	2.67	2.77	2.83	2.9	2.89	2.88	2.82	2.79	2.69	2.65	2.55	2.48	2.5	2.4	2.33	2.27	2.22	2.21	2.19	2.18	2.11	2.03	2.04	2.01	1.98	2.01	1.98	2.03	2.06	1.97	2.01	2.03	2.07	2.03	2.09	2.11	2.11	2.12	2.13	2.23	2.25	2.2
Steno bredanensis	1.18	1.56	1.98	2.17	2.29	2.51	2.63	2.8	2.89	2.96	2.86	2.83	2.75	2.76	2.71	2.66	2.63	2.57	2.58	2.62	2.6	2.59	2.63	2.67	2.64	2.7	2.73	2.79	2.82	2.91	2.91	2.96	2.99	2.99	3.08	3.18	3.21	3.21	3.23	3.29	3.31	3.35	3.33	3.29	3.12	2.49	1.76	1.36	1.21
Stenella clymene	0.63	1.2	1.59	2	2.33	2.47	2.62	2.74	2.8	2.82	2.86	2.76	2.66	2.57	2.52	2.44	2.3	2.26	2.18	2.09	2.05	1.97	1.95	1.87	1.88	1.89	1.82	1.8	1.81	1.78	1.8	1.86	1.84	1.87	1.93	1.97	2.01	1.99	2.03	2.1	2.18	2.15	2.27	2.27	2.35	2.43	2.49	2.55	2.62
Stenella coeruleoalba	0.95	1.44	1.92	2.23	2.51	2.71	2.84	2.95	3.07	3.08	3.11	3.06	2.93	2.85	2.73	2.65	2.49	2.44	2.36	2.28	2.22	2.2	2.13	2.09	2.06	2.04	2.03	2.02	2.03	1.99	2	2.05	2.02	2.09	2.1	2.12	2.06	2.22	2.24	2.24	2.28	2.31	2.31	2.33	2.37	2.4	2.42	2.52	2.52
Sotalia fluviatilis	1.23	1.75	2.31	2.68	2.92	2.92	2.97	2.97	3.04	3.07	3.05	3.09	2.94	2.91	2.85	2.93	2.86	2.86	2.84	2.85	2.89	3	2.98	2.97	2.98	3.08	2.97	2.97	3.01	3.11	3.17	3.16	3.16	3.15	3.06	3.05	3.04	2.73	2.15	1.62	1.35	1.32	1.27	1.18	1.08	0.99	0.92	0.6	0.39
Stenella frontalis	0.95	1.31	1.6	1.93	2.2	2.42	2.55	2.68	2.77	2.91	2.82	2.79	2.64	2.65	2.58	2.49	2.38	2.36	2.3	2.3	2.21	2.14	2.24	2.21	2.13	2.11	2.13	2.13	2.15	2.14	2.14	2.19	2.19	2.18	2.26	2.23	2.26	2.3	2.34	2.34	2.43	2.45	2.52	2.58	2.67	2.78	2.86	2.88	2.82
Stenella longirostris	0.74	1.14	1.41	1.7	1.99	2.08	2.19	2.32	2.32	2.41	2.38	2.4	2.33	2.21	2.13	2.01	1.94	1.89	1.83	1.76	1.74	1.73	1.69	1.6	1.67	1.64	1.63	1.66	1.65	1.58	1.63	1.69	1.7	1.68	1.7	1.74	1.8	1.85	1.86	1.93	1.97	1.99	2	2.05	2.04	2.02	2.12	2.12	2.17
Sousa plumbea	1.71	2.42	2.89	3.28	3.56	3.8	3.97	4.16	4.28	4.23	4.2	4.25	4.14	4.08	4.09	4.16	4.11	4.11	4.17	4.18	4.28	4.25	4.41	4.24	4.25	4.01	3.51	3.64	4.3	4.55	4.65	4.67	4.54	4.29	3.15	2.06	1.63	1.57	1.53	1.35	1.2	1.09	1.03	0.84
Tursiops aduncus	1.36	1.83	2.28	2.71	3.13	3.46	3.6	3.74	3.65	3.65	3.66	3.53	3.58	3.48	3.53	3.49	3.51	3.47	3.46	3.45	3.42	3.37	3.43	3.46	3.51	3.57	3.58	3.57	3.67	3.75	3.83	3.89	4	4.06	4.22	4.26	4.31	4.36	4.33	4.45	4.44	4.18	3.89	2.87	1.69	1.35	1.4	1.41	1.23
Tursiops truncatus	1.54	2.35	3.13	3.54	3.81	4.16	4.27	4.43	4.51	4.49	4.45	4.4	4.34	4.21	4.09	4.08	4.04	4.01	3.95	3.88	3.86	3.8	3.73	3.69	3.69	3.68	3.73	3.65	3.64	3.72	3.74	3.83	3.79	3.86	3.95	3.97	4.04	4.17	4.25	4.26	4.34	4.35	4.39	4.25	4.1	3.83	3.21	2.28	1.81
Ziphius cavirostris	4.71	6.04	7.11	7.96	8.6	9.43	10.41	11.15	11.91	12.44	12.76	13.06	13.38	13.81	14.39	14.86	15.6	15.7	16.3	16.65	16.15	15.6	15.17	14.36	13.95	13.52	13.19	12.28	11.16	9.14	6.79	5.47	4.97	4.47	4.2	3.61	3.17	2.62	2.06
[truncated: 41 more columns]

## Sheet: Fig. 3 + 5
Figures 3 + 5: Region score, disparity, swimming speed, and categorical variables per species
COLUMN	DESCRIPTION
Species	Species name
Family	Family group in which each species belongs (DelPorp: oceanic dolphins and porpoises; Others: other families)
Habitat	Habitat group in which each species belongs
RS	Average region score per species
Disp	Average disparity per species
Speed.burst	Size-corrected average burst swimming speed
Speed.sustained	Size-corrected average sustained swimming speed
Data for graphs:									Coefficients of phylogenetic regressions (Fig. 5c):
Species	Family	Habitat	RS	Disp	Speed.burst	Speed.sustained			Swim.type	slope	intercept
Balaenoptera acutorostrata	Others	Mixed	6.77808	0.0306169	0.847059	0.298039			burst	0.734106	-4.1656
Balaenoptera borealis	Others	Offshore	7.16104	0.0248024	0.709524	0.246429			sustained	0.14333	-0.616268
Balaenoptera edeni	Others	Offshore	7.52099	0.0268433	0.630769	0.161923
Balaenoptera musculus	Others	Offshore	7.21687	0.0202082	0.390104	0.165417
Balaenoptera physalus	Others	Offshore	7.00647	0.0217122	0.393125	0.135167
Cephalorhynchus commersonii	DelPorp	Coasts	8.64627	0.025269		0.7
Cephalorhynchus eutropia	DelPorp	Coasts	8.46661	0.0255941
Cephalorhynchus heavisidii	DelPorp	Coasts	9.00894	0.0264494
Cephalorhynchus hectori	DelPorp	Coasts	8.95232	0.0255278
Delphinapterus leucas	DelPorp	Mixed	6.99934	0.0314797	1.5641	0.5
Delphinus delphis	DelPorp	Offshore	8.32301	0.0245302	5.12892	1.07317
Eschrichtius robustus	Others	Coasts	7.05549	0.0293079	0.266667	0.142529
Eubalaena glacialis	Others	Coasts	7.9657	0.025302	0.265517	0.124138
Feresa attenuata	DelPorp	Offshore	7.85665	0.0258292
Globicephala macrorhynchus	DelPorp	Offshore	7.87466	0.0263678
Globicephala melas	DelPorp	Offshore	8.01797	0.0267783		0.632653
Grampus griseus	DelPorp	Offshore	8.17789	0.0258604	2.60937	0.5625
Hyperoodon ampullatus	Others	Offshore	6.02202	0.0321204		0.175
Hyperoodon planifrons	Others	Offshore	7.42344	0.0353294
Inia geoffrensis	Others	Rivers&Bays	6.26267	0.0384886	1.81395	0.302326
Kogia breviceps	Others	Offshore	8.21021	0.0291227		0.491803
Kogia sima	Others	Offshore	7.13827	0.0250329
Lagenodelphis hosei	DelPorp	Offshore	9.40582	0.0229044	3.34783
Lagenorhynchus acutus	DelPorp	Offshore	7.83401	0.0207185		1.44318
Lagenorhynchus albirostris	DelPorp	Offshore	8.77494	0.021391
Lagenorhynchus australis	DelPorp	Coasts	8.34173	0.0259153
Lagenorhynchus obliquidens	DelPorp	Offshore	9.05022	0.0244202	3.63415
Lagenorhynchus obscurus	DelPorp	Coasts	7.04415	0.0242447	3.54595	1.64054
Lipotes vexillifer	Others	Rivers&Bays	6.04375	0.0333227
Lissodelphis borealis	DelPorp	Offshore	8.41055	0.0193899	3.76
Megaptera novaeangliae	Others	Coasts	6.58848	0.0307082	0.482453	0.153208
Mesoplodon bidens	Others	Offshore	7.14281	0.0333146
Mesoplodon carlhubbsi	Others	Offshore	6.0277	0.0309072
Mesoplodon densirostris	Others	Offshore	7.52994	0.0323422		0.257143
Mesoplodon europaeus	Others	Offshore	7.55537	0.0321084
Mesoplodon grayi	Others	Offshore	7.02276	0.0353695
Mesoplodon layardii	Others	Offshore	7.47435	0.0361346
Mesoplodon mirus	Others	Offshore	7.92116	0.0302919
Mesoplodon perrini	Others	Offshore	7.9927	0.0295117
Mesoplodon stejnegeri	Others	Offshore	6.98097	0.0316488	0.601942	0.349515
Monodon monoceros	DelPorp	Mixed	7.78398	0.0313289		0.352273
Neophocaena phocaenoides	DelPorp	Rivers&Bays	7.86584	0.0248409		0.83871
Orcinus orca	DelPorp	Mixed	8.0046	0.0267209	1.50899	0.422658
Peponocephala electra	DelPorp	Offshore	8.79499	0.0218089
Phocoena dioptrica	DelPorp	Mixed	7.672	0.0238618
Phocoena phocoena	DelPorp	Coasts	7.57862	0.0246041	3.48485	1.30303
Phocoenoides dalli	DelPorp	Offshore	9.48333	0.0200383	5.16239	1.47436
Physeter macrocephalus	Others	Offshore	8.00203	0.0294058	0.562069	0.148276
Platanista gangetica	Others	Rivers&Bays	6.69799	0.0298413
Pontoporia blainvillei	Others	Rivers&Bays	6.02458	0.0402332		0.866667
Pseudorca crassidens	DelPorp	Offshore	7.86804	0.030522	1.50097	0.951456
Sotalia fluviatilis	DelPorp	Rivers&Bays	7.93401	0.0282168		1.54839
Sousa plumbea	DelPorp	Rivers&Bays	7.60293	0.0302582
Stenella attenuata	DelPorp	Offshore	8.99166	0.0226663	4.21951	1.60976
Stenella clymene	DelPorp	Offshore	7.85494	0.0249038
Stenella coeruleoalba	DelPorp	Offshore	8.64673	0.0226499
Stenella frontalis	DelPorp	Mixed	8.68397	0.0256557
Stenella longirostris	DelPorp	Mixed	8.34305	0.0252223	2.82353	1.66176
Steno bredanensis	DelPorp	Offshore	7.71641	0.0257068
Tursiops aduncus	DelPorp	Coasts	7.86035	0.0273743	1.86923	0.292308
Tursiops truncatus	DelPorp	Mixed	8.3619	0.0261453	2.89951	1.23966
Ziphius cavirostris	Others	Offshore	7.35911	0.0318541		0.208

## Sheet: Fig. 4 + S.3
Figures 4 + Supplementary Fig. 3: Average number of regions, number of vertebrae, and disparity per segment per species
COLUMN	DESCRIPTION
Species	Species name
Segment	Segment for which data are presented (Backbone: whole backbone, Precaudal: precaudal segment, Caudal: caudal segment)
Nvmax	Total number of vertebrae for each species
Nvert	Average number of vertebrae per species for a given segment
Nreg	Average number of regions per species for a given segment
Disp	Average disparity per species for a given segment
Regression	Type of regressions for which data are presented (Nreg.Nvert: regressions in Fig. 4c; Disp.Nvmax: regressions in Fig. 4d; Disp.Nreg: regressions in Supplementary Fig. 3)
slope	Slope of the phylogenetically-corrected linear regression
intercept	Intercept of the phylogenetically-corrected linear regression
Data for graphs:								Coefficients of phylogenetic regressions:
Species	Segment	Nvmax	Nvert	Nreg	Disp			Regression	Segment	slope	intercept
Balaenoptera acutorostrata	Backbone	47	47	6.77808	0.0306169			Nreg.Nvert	Backbone	0.0362131	5.39097
Balaenoptera acutorostrata	Precaudal	47	23	3.33333	0.0175906			Nreg.Nvert	Precaudal	0.038216	2.30967
Balaenoptera acutorostrata	Caudal	47	17	3.66667	0.0436453			Nreg.Nvert	Caudal	0.046107	3.07709
Balaenoptera borealis	Backbone	55	55	7.16104	0.0248024			Disp.Nvmax	Backbone	-0.000206373	0.0400683
Balaenoptera borealis	Precaudal	55	27	3	0.0155438			Disp.Nvmax	Precaudal	-9.50539e-05	0.0269003
Balaenoptera borealis	Caudal	55	21	4	0.0341981			Disp.Nvmax	Caudal	-0.00031372	0.0504001
Balaenoptera edeni	Backbone	52	52	7.52099	0.0268433			Disp.Nreg	Backbone	-0.00180946	0.0423935
Balaenoptera edeni	Precaudal	52	26	4.08333	0.0177288			Disp.Nreg	Precaudal	0.000314639	0.0209288
Balaenoptera edeni	Caudal	52	18.5	3.91667	0.0376744			Disp.Nreg	Caudal	-0.00264409	0.0445176
Balaenoptera musculus	Backbone	65	65	7.21687	0.0202082
Balaenoptera musculus	Precaudal	65	30	2.5	0.0141374
Balaenoptera musculus	Caudal	65	28	4.5	0.0244376
Balaenoptera physalus	Backbone	63	63	7.00647	0.0217122
Balaenoptera physalus	Precaudal	63	30	2.25	0.0147344
Balaenoptera physalus	Caudal	63	26	4.75	0.0271195
Cephalorhynchus commersonii	Backbone	65	65	8.64627	0.025269
Cephalorhynchus commersonii	Precaudal	65	27	3.63889	0.0227182
Cephalorhynchus commersonii	Caudal	65	30.6667	5.36111	0.0254613
Cephalorhynchus eutropia	Backbone	63	63	8.46661	0.0255941
Cephalorhynchus eutropia	Precaudal	63	30	3.33333	0.0205181
Cephalorhynchus eutropia	Caudal	63	26	4.66667	0.028708
Cephalorhynchus heavisidii	Backbone	67	67	9.00894	0.0264494
Cephalorhynchus heavisidii	Precaudal	67	31.6667	4.3899	0.0215322
Cephalorhynchus heavisidii	Caudal	67	26.3333	4.6101	0.0292553
Cephalorhynchus hectori	Backbone	62	62	8.95232	0.0255278
Cephalorhynchus hectori	Precaudal	62	28	4.2	0.0207383
Cephalorhynchus hectori	Caudal	62	27	4.8	0.0279352
Delphinapterus leucas	Backbone	50	50	6.99934	0.0314797
Delphinapterus leucas	Precaudal	50	20.5	3.16667	0.0237705
Delphinapterus leucas	Caudal	50	21.5	3.83333	0.0344002
Delphinus delphis	Backbone	76	76	8.32301	0.0245302
Delphinus delphis	Precaudal	76	34.6	3.91776	0.0199767
Delphinus delphis	Caudal	76	31.2	4.08224	0.0291477
Eschrichtius robustus	Backbone	47	47	7.05549	0.0293079
Eschrichtius robustus	Precaudal	47	25	3.25	0.0144439
Eschrichtius robustus	Caudal	47	15	3.75	0.0497076
Eubalaena glacialis	Backbone	58	58	7.9657	0.025302
Eubalaena glacialis	Precaudal	58	26	4.08333	0.0176048
Eubalaena glacialis	Caudal	58	24	3.91667	0.0306684
Feresa attenuata	Backbone	69	69	7.85665	0.0258292
Feresa attenuata	Precaudal	69	28.3333	2.89206	0.0206212
Feresa attenuata	Caudal	69	32.6667	4.10794	0.0295338
Globicephala macrorhynchus	Backbone	57	57	7.87466	0.0263678
Globicephala macrorhynchus	Precaudal	57	23.5	3.26667	0.0195332
Globicephala macrorhynchus	Caudal	57	26	4.73333	0.0294703
Globicephala melas	Backbone	60	60	8.01797	0.0267783
Globicephala melas	Precaudal	60	25	3.29167	0.0203652
Globicephala melas	Caudal	60	26.5	3.70833	0.0301669
Grampus griseus	Backbone	70	70	8.17789	0.0258604
Grampus griseus	Precaudal	70	31	3.30303	0.0220214
Grampus griseus	Caudal	70	31.5	3.69697	0.0283062
Hyperoodon ampullatus	Backbone	44	44	6.02202	0.0321204
Hyperoodon ampullatus	Precaudal	44	18	2	0.0202479
Hyperoodon ampullatus	Caudal	44	19	4	0.0407655
Hyperoodon planifrons	Backbone	45	45	7.42344	0.0353294
Hyperoodon planifrons	Precaudal	45	19	3.76667	0.0232246
Hyperoodon planifrons	Caudal	45	18	4.23333	0.0463747
Inia geoffrensis	Backbone	42	42	6.26267	0.0384886
Inia geoffrensis	Precaudal	42	16	2.55556	0.0272041
Inia geoffrensis	Caudal	42	18	4.44444	0.0424831
Kogia breviceps	Backbone	53	53	8.21021	0.0291227
Kogia breviceps	Precaudal	53	21.5	4.08333	0.0296017
Kogia breviceps	Caudal	53	23	3.91667	0.027905
Kogia sima	Backbone	57	57	7.13827	0.0250329
Kogia sima	Precaudal	57	23.5	3.375	0.0255491
Kogia sima	Caudal	57	26	3.625	0.0244697
Lagenodelphis hosei	Backbone	79	79	9.40582	0.0229044
Lagenodelphis hosei	Precaudal	79	36.5	4.08333	0.0183484
Lagenodelphis hosei	Caudal	79	33	4.91667	0.0252752
Lagenorhynchus acutus	Backbone	82	82	7.83401	0.0207185
Lagenorhynchus acutus	Precaudal	82	34	3.08148	0.0181885
Lagenorhynchus acutus	Caudal	82	39	4.91852	0.0227245
Lagenorhynchus albirostris	Backbone	91	91	8.77494	0.021391
Lagenorhynchus albirostris	Precaudal	91	40	4.55159	0.0195819
Lagenorhynchus albirostris	Caudal	91	42	4.44841	0.0217048
Lagenorhynchus australis	Backbone	68	68	8.34173	0.0259153
Lagenorhynchus australis	Precaudal	68	27.5	2.11111	0.0216601
Lagenorhynchus australis	Caudal	68	33	4.88889	0.0272649
Lagenorhynchus obliquidens	Backbone	75	75	9.05022	0.0244202
Lagenorhynchus obliquidens	Precaudal	75	36	4.40833	0.0185981
Lagenorhynchus obliquidens	Caudal	75	31.3333	4.59167	0.0291183
Lagenorhynchus obscurus	Backbone	70	70	7.04415	0.0242447
Lagenorhynchus obscurus	Precaudal	70	35	3.5	0.0188783
Lagenorhynchus obscurus	Caudal	70	28	3.5	0.0279574
Lipotes vexillifer	Backbone	44	44	6.04375	0.0333227
Lipotes vexillifer	Precaudal	44	17	2	0.023071
Lipotes vexillifer	Caudal	44	20	4	0.0371904
Lissodelphis borealis	Backbone	91	91	8.41055	0.0193899
Lissodelphis borealis	Precaudal	91	47	3.38542	0.0156353
Lissodelphis borealis	Caudal	91	35.5	4.61458	0.0225217
Megaptera novaeangliae	Backbone	53	53	6.58848	0.0307082
Megaptera novaeangliae	Precaudal	53	25	2.41667	0.0221785
Megaptera novaeangliae	Caudal	53	20	3.58333	0.0378467
Mesoplodon bidens	Backbone	43	43	7.14281	0.0333146
Mesoplodon bidens	Precaudal	43	20	2.83333	0.0227391
Mesoplodon bidens	Caudal	43	16	4.16667	0.0407802
Mesoplodon carlhubbsi	Backbone	46	46	6.0277	0.0309072
Mesoplodon carlhubbsi	Precaudal	46	21	2.25	0.0205547
Mesoplodon carlhubbsi	Caudal	46	18	3.75	0.0386671
Mesoplodon densirostris	Backbone	47	47	7.52994	0.0323422
Mesoplodon densirostris	Precaudal	47	20	4.45	0.0280747
Mesoplodon densirostris	Caudal	47	20	3.55	0.0348968
Mesoplodon europaeus	Backbone	47	47	7.55537	0.0321084
Mesoplodon europaeus	Precaudal	47	20.5	4.33333	0.0230813
Mesoplodon europaeus	Caudal	47	18.5	3.66667	0.0366193
Mesoplodon grayi	Backbone	45	45	7.02276	0.0353695
Mesoplodon grayi	Precaudal	45	21	3.25	0.0286391
Mesoplodon grayi	Caudal	45	17	3.75	0.0371085
Mesoplodon layardii	Backbone	44	44	7.47435	0.0361346
Mesoplodon layardii	Precaudal	44	20	3.2	0.025562
Mesoplodon layardii	Caudal	44	17	3.8	0.0432589
Mesoplodon mirus	Backbone	47	47	7.92116	0.0302919
Mesoplodon mirus	Precaudal	47	20.3333	3.68889	0.0207708
Mesoplodon mirus	Caudal	47	19.3333	4.31111	0.0372841
Mesoplodon perrini	Backbone	49	49	7.9927	0.0295117
Mesoplodon perrini	Precaudal	49	21	4.25	0.022469
Mesoplodon perrini	Caudal	49	21	3.75	0.0327142
Mesoplodon stejnegeri	Backbone	46	46	6.98097	0.0316488
Mesoplodon stejnegeri	Precaudal	46	20	3.125	0.0204286
Mesoplodon stejnegeri	Caudal	46	17.5	3.875	0.0406893
Monodon monoceros	Backbone	53	53	7.78398	0.0313289
Monodon monoceros	Precaudal	53	20	2.375	0.0245292
Monodon monoceros	Caudal	53	25	4.625	0.0337105
Neophocaena phocaenoides	Backbone	62	62	7.86584	0.0248409
Neophocaena phocaenoides	Precaudal	62	24	3.28889	0.0212801
Neophocaena phocaenoides	Caudal	62	29.6667	4.71111	0.0251079
Orcinus orca	Backbone	53	53	8.0046	0.0267209
Orcinus orca	Precaudal	53	21	3	0.0216225
Orcinus orca	Caudal	53	25	5	0.0301173
Peponocephala electra	Backbone	81	81	8.79499	0.0218089
Peponocephala electra	Precaudal	81	29	3.33333	0.020784
Peponocephala electra	Caudal	81	43.6667	5.66667	0.0207346
Phocoena dioptrica	Backbone	59	59	7.672	0.0238618
Phocoena dioptrica	Precaudal	59	28	3.33333	0.0192847
Phocoena dioptrica	Caudal	59	24	4.66667	0.0258578
Phocoena phocoena	Backbone	67	67	7.57862	0.0246041
Phocoena phocoena	Precaudal	67	26.8571	3.30952	0.0208128
Phocoena phocoena	Caudal	67	31	4.69048	0.0244609
Phocoenoides dalli	Backbone	97	97	9.48333	0.0200383
Phocoenoides dalli	Precaudal	97	42	3.9619	0.0178821
Phocoenoides dalli	Caudal	97	47.3333	5.0381	0.0208121
Physeter macrocephalus	Backbone	50	50	8.00203	0.0294058
Physeter macrocephalus	Precaudal	50	19	4.25	0.0243502
Physeter macrocephalus	Caudal	50	24	3.75	0.0327862
Platanista gangetica	Backbone	47	47	6.69799	0.0298413
Platanista gangetica	Precaudal	47	18	2.26111	0.0232726
Platanista gangetica	Caudal	47	21.6667	3.73889	0.0301619
Pontoporia blainvillei	Backbone	43	43	6.02458	0.0402332
Pontoporia blainvillei	Precaudal	43	16	2.22222	0.0294421
Pontoporia blainvillei	Caudal	43	18.3333	3.77778	0.0452705
Pseudorca crassidens	Backbone	48	48	7.86804	0.030522
Pseudorca crassidens	Precaudal	48	20	3.5	0.0235108
Pseudorca crassidens	Caudal	48	21	4.5	0.0343358
Sotalia fluviatilis	Backbone	56	56	7.93401	0.0282168
Sotalia fluviatilis	Precaudal	56	24	3.33333	0.018536
Sotalia fluviatilis	Caudal	56	25	4.66667	0.034489
Sousa plumbea	Backbone	51	51	7.60293	0.0302582
Sousa plumbea	Precaudal	51	21.25	3.41667	0.0204635
Sousa plumbea	Caudal	51	22	4.58333	0.0381999
Stenella attenuata	Backbone	81	81	8.99166	0.0226663
Stenella attenuata	Precaudal	81	36.3333	3.93333	0.0182121
Stenella attenuata	Caudal	81	35.6667	5.06667	0.0255379
Stenella clymene	Backbone	73	73	7.85494	0.0249038
Stenella clymene	Precaudal	73	32	3.57692	0.0198264
Stenella clymene	Caudal	73	34	4.42308	0.0279542
Stenella coeruleoalba	Backbone	80	80	8.64673	0.0226499
Stenella coeruleoalba	Precaudal	80	35.5	3.28333	0.0187305
Stenella coeruleoalba	Caudal	80	37	5.71667	0.0250144
Stenella frontalis	Backbone	71	71	8.68397	0.0256557
Stenella frontalis	Precaudal	71	30	3.16667	0.0193705
Stenella frontalis	Caudal	71	32.3333	5.83333	0.0307566
Stenella longirostris	Backbone	76	76	8.34305	0.0252223
Stenella longirostris	Precaudal	76	33.6667	3.64815	0.0194723
Stenella longirostris	Caudal	76	32.3333	4.35185	0.0290186
Steno bredanensis	Backbone	65	65	7.71641	0.0257068
Steno bredanensis	Precaudal	65	27	2.34074	0.0216569
Steno bredanensis	Caudal	65	30.6667	4.65926	0.0272942
Tursiops aduncus	Backbone	60	60	7.86035	0.0273743
Tursiops aduncus	Precaudal	60	27	4.14286	0.0206467
Tursiops aduncus	Caudal	60	26	3.85714	0.0309654
Tursiops truncatus	Backbone	66	66	8.3619	0.0261453
Tursiops truncatus	Precaudal	66	27.1	3.99	0.0198897
Tursiops truncatus	Caudal	66	26.9	5.01	0.0307797
Ziphius cavirostris	Backbone	46	46	7.35911	0.0318541
Ziphius cavirostris	Precaudal	46	19.5	2.33929	0.0221364
Ziphius cavirostris	Caudal	46	19	3.66071	0.0374788

## Sheet: Fig. S4
Supplementary Figure 4: Contributions of vertebral measurmeents to PCO axes
COLUMN	DESCRIPTION
Var	Name of vertebral measurement (abbreviations as in Supplementary Figure 2)
PCO1 to PCO3	Contribution of given variable to PCO axes 1 to 3
Var	PCO1	PCO2	PCO3
Lc	0.853692	0.233287	0.287213
Wc	0.784526	0.288581	-0.215534
Hc	0.707404	0.541611	-0.112268
Hnp	0.901939	-0.315121	-0.159369
Wnp	0.889939	0.173617	0.197624
Inp	-0.233754	-0.195445	0.817306
Ha	0.786979	-0.480845	-0.0545051
Wa	0.86638	0.190967	0.230934
Lm	0.71538	-0.0688452	0.480046
Wm	0.776062	0.0187758	0.423467
Hm	0.923797	-0.105677	-0.168659
Hch	0.246282	0.872716	-0.124765
Wch	0.140534	0.960131	0.00677096
Ltp	0.812745	-0.401308	-0.192164
Wtp	0.920073	-0.177531	0.0548418
Itp	0.374436	-0.472742	0.366692

## Sheet: Fig. S5
Supplementary Figure 5: Relative position of cetacean modules and terrestrial mammals regions
COLUMN	DESCRIPTION
Species	Species name
AntTho_ThoLum	Position of the anterior thoracic to thoraco-lumbar boundary relative to the number of rib bearing vertebrae (traditional anatomical thoracic region) (Supplementary Fig. 5a)
Ribs	Position of the transition from double to single headed ribs relative to the number of rib bearing vertebrae (traditional anatomical thoracic region) (Supplementary Fig. 5b)
Diff	Difference (in number of vertebrae) between the position of the transition from double to single headed ribs and the position of the anterior thoracic to thoraco-lumbar boundary (Supplementary Fig. 5e)
Pec_AntDo	Position of the pectoral to anterior dorsal boundary relative to the number of rib bearing vertebrae (traditional anatomical thoracic region) (Supplementary Fig. 5c)
Ant_PosDo	Position of the anterior to posterior dorsal boundary relative to the number of rib bearing vertebrae (traditional anatomical thoracic region) (Supplementary Fig. 5d)
Data for cetaceans:						Data for terrestrial mammals:
Species	AntTho_ThoLum	Ribs	Diff			Species	Pec_AntDo	Ant_PosDo
Balaenoptera acutorostrata	54.55	54.55	0			Alouatta palliata	20	80
Balaenoptera borealis	69.23					Antilocapra americana	7.69	53.85
Balaenoptera edeni	38.46	23.08	2			Castor canadensis	28.57	71.43
Balaenoptera musculus	78.57	35.71	6			Crocuta crocuta	20	73.33
Balaenoptera physalus	60					Cuniculus paca	61.54	100
Cephalorhynchus commersonii	30.77	53.85	-3			Didelphis virginiana	50	100
Cephalorhynchus eutropia	38.46	46.15	-1			Equus caballus	11.11	50
Cephalorhynchus heavisidii	30.77	46.15	-2			Erethizon dorsatum	20	66.67
Cephalorhynchus hectori	33.33	41.67	-1			Felis Catus	15.38	76.92
Delphinapterus leucas	72.73	63.64	1			Felis Catus	15.38	69.23
Delphinus delphis	35.71	35.71	0			Felis Catus	23.08	69.23
Eschrichtius robustus	71.43	42.86	4			Felis Catus	23.08	76.92
Eubalaena glacialis	71.43	42.86	4			Felis Catus	15.38	69.23
Feresa attenuata	66.67	50	2			Felis Catus	15.38	76.92
Globicephala macrorhynchus	72.73	63.64	1			Felis Catus	15.38	76.92
Globicephala melas	36.36	54.55	-2			Felis Catus	15.38	76.92
Grampus griseus	69.23	53.85	2			Felis Catus	23.08	76.92
Hyperoodon ampullatus	88.89	66.67	2			Felis Catus	15.38	76.92
Hyperoodon planifrons	88.89	66.67	2			Hydrochoerus hydrochaeris	57.14	100
Inia geoffrensis	61.54	53.85	1			lama glama	8.33	66.67
Kogia breviceps	25	58.33	-4			Lepus americanus	45.45	100
Kogia sima	69.23	69.23	0			Lutra lutra	71.43	85.71
Lagenodelphis hosei	40	33.33	1			Lycaon pictus	15.38	76.92
Lagenorhynchus acutus	53.33	40	2			Manis temminckii	81.82	100
Lagenorhynchus albirostris	40	40	0			Marmota monax	25	75
Lagenorhynchus australis	76.92	53.85	3			Mus musculus	14.29	64.29
Lagenorhynchus obliquidens	42.86	42.86	0			Mus musculus	21.43	64.29
Lagenorhynchus obscurus	30.77	46.15	-2			Neotragus moschatus	30.77	100
Lipotes vexillifer	130	60	7			Odocoileus virginianus	7.69	76.92
Lissodelphis borealis		33.33	7			Orycteropus afer	30.77	61.54
Megaptera novaeangliae	71.43	14.29	8			Phascolarctos cinereus	36.36	100
Mesoplodon bidens	80	70	1			Procyon lotor	73.33	100
Mesoplodon carlhubbsi	100	70	3			Sus scrofa	61.54	100
Mesoplodon densirostris	70	70	0			Tapirus bairdii	16.67	100
Mesoplodon europaeus	80	70	1			Varecia veregata	15.38	76.92
Mesoplodon grayi	90	40	5
Mesoplodon layardii	60	70	-1
Mesoplodon mirus	110	70	4
Mesoplodon perrini	70	70	0
Mesoplodon stejnegeri	100	77.78	2
Monodon monoceros	109.09	63.64	5
Neophocaena phocaenoides	38.46	53.85	-2
Orcinus orca	25	50	-3
Peponocephala electra	42.86	42.86	0
Phocoena dioptrica	35.71	64.29	-4
Phocoena phocoena	30.77	53.85	-3
Phocoenoides dalli		70.59	10
Physeter macrocephalus	72.73	72.73	0
Platanista gangetica	120	60	6
Pontoporia blainvillei	110	40	7
Pseudorca crassidens	100	60	4
Sotalia fluviatilis	50	33.33	2
Sousa plumbea	50	50	0
Stenella attenuata	40	33.33	1
Stenella clymene	53.33	33.33	3
Stenella coeruleoalba	40	33.33	1
Stenella frontalis	50	35.71	2
Stenella longirostris	40	40	0
Steno bredanensis	83.33	50	4
Tursiops aduncus	46.15	38.46	1
Tursiops truncatus	33.33	33.33	0
Ziphius cavirostris	100	77.78	2

## Sheet: Fig. S6
Supplementary Figure 6: Average shape of vertebral centrum in modules
COLUMN	DESCRIPTION
Species	Species name
Ant.tho to Fluke	Species average of the ration between centrum heigth and width in each module
Species	Ant.tho	Tho.lum	Post.lum	Caudal	Peduncle	Fluke
Balaenoptera acutorostrata	0.662456	0.757899		0.816879	1.03164	0.882138
Balaenoptera borealis	0.732689	0.800112		0.910877	0.975822	0.862581
Balaenoptera edeni	0.71277	0.775235		0.888209	0.982621	0.879289
Balaenoptera musculus	0.776073	0.790874		0.854533	1.09184	0.911135
Balaenoptera physalus	0.757403	0.829733		0.943705	1.08605	0.872233
Cephalorhynchus commersonii	0.944186	0.927068		0.964917	0.983548	0.585516
Cephalorhynchus eutropia	0.925645	0.981011		1.00613	1.03979	0.557376
Cephalorhynchus heavisidii	0.928884	0.946255	0.990798	0.973349	1.1431	0.62723
Cephalorhynchus hectori	0.979273	0.95146		0.970365	1.03462	0.601667
Delphinapterus leucas	0.838421	0.91605		1.00906	1.11707	0.59655
Delphinus delphis	0.864023	0.933467	0.981724	0.994119	1.21221	0.559624
Eschrichtius robustus	0.752231	0.828211		0.876422	1.02534	1.06515
Eubalaena glacialis	0.787082	0.873502		0.967319	1.03373	0.901885
Feresa attenuata	0.93352	0.960256	0.993892	1.00666	1.09401	0.636486
Globicephala macrorhynchus	0.914153	0.957806		1.02762	1.18485	0.591237
Globicephala melas	0.850869	0.920363		0.978234	1.12085	0.663173
Grampus griseus	0.848849	0.906681	0.917115	0.92782	1.1769	0.575737
Hyperoodon ampullatus	0.849932	0.854014		0.932906	1.07029	0.841675
Hyperoodon planifrons	0.82397	0.900935		0.968407	1.11622	0.918917
Inia geoffrensis	0.883064	0.937316		1.00321	1.12394	0.629426
Kogia breviceps	0.79776	0.820046		0.944406	1.01254	0.724421
Kogia sima	0.823795	0.868955		0.933585	1.03019	0.686728
Lagenodelphis hosei	0.794358	0.87248	0.967554	0.946275	1.12468	0.614579
Lagenorhynchus acutus	0.85297	0.945376		0.984011	1.09886	0.620144
Lagenorhynchus albirostris	0.833658	0.941553	1.02719	1.00122	1.16254	0.679165
Lagenorhynchus australis	0.93737	0.918326		0.99216	1.18276	0.584985
Lagenorhynchus obliquidens	0.864511	0.930281	0.973619	1.00509	1.14117	0.575165
Lagenorhynchus obscurus	0.777415	0.923067		0.9747	1.14246	0.623934
Lipotes vexillifer	0.850729	0.983011		0.941788	1.03614	0.647129
Lissodelphis borealis		0.934859			1.04025	0.583493
Megaptera novaeangliae	0.79771	0.871984		0.997358	1.029	0.896182
Mesoplodon bidens	0.636738	0.794058		1.02838	1.14504	0.806299
Mesoplodon carlhubbsi	0.735638	0.85153		0.897528	1.14141	0.778161
Mesoplodon densirostris	0.614005	0.832141		0.905279	1.10622	0.818915
Mesoplodon europaeus	0.731785	0.811594		0.961965	1.17542	0.799564
Mesoplodon grayi	0.742519	0.850139		0.896443	1.06865	0.867223
Mesoplodon layardii	0.834308	0.866221		0.967487	1.16898	0.858177
Mesoplodon mirus	0.708234	0.802267		0.964842	1.09571	0.77803
Mesoplodon perrini	0.695825	0.783675		0.898949	1.13077	0.770023
Mesoplodon stejnegeri	0.702645	0.935313		0.972358	1.13119	0.770995
Monodon monoceros	0.880384	0.956721		0.96306	1.12457	0.581509
Neophocaena phocaenoides	0.820514	0.894476		0.949419	1.02371	0.676166
Orcinus orca	0.874449	0.920073		1.02049	1.07471	0.710994
Peponocephala electra	0.822649	0.966823		0.992588	1.05818	0.568527
Phocoena dioptrica	0.828839	0.921196		1.10315	1.07468	0.775152
Phocoena phocoena	0.901066	0.921696		0.97585	1.06631	0.682865
Phocoenoides dalli		0.871499	0.913124	0.961101	1.1385	0.623489
Physeter macrocephalus	0.815319	0.864254		0.973843	1.0266	0.767787
Platanista gangetica	0.670757	0.828098		0.910117	0.958771	0.67416
Pontoporia blainvillei	0.876787	0.955835		0.917235	1.02083	0.632604
Pseudorca crassidens	0.863529	0.968667		1.03118	1.17795	0.665372
Sotalia fluviatilis	0.931809	0.957878		1.01535	1.11314	0.570779
Sousa plumbea	0.91127	0.959353		0.989175	1.12716	0.586464
Stenella attenuata	0.879683	0.94815	0.997981	1.03543	1.21082	0.597541
Stenella clymene	0.875685	0.935833	0.978522	0.973999	1.17773	0.576101
Stenella coeruleoalba	0.838822	0.951237		0.990746	1.10298	0.568121
Stenella frontalis	0.888778	0.965894		1.01338	1.08517	0.49173
Stenella longirostris	0.84484	0.932205	0.992847	1.00176	1.26659	0.606127
Steno bredanensis	0.891635	0.913508		0.983346	1.138	0.587013
Tursiops aduncus	0.906013	0.976868	0.967215	0.985612	1.07806	0.561914
Tursiops truncatus	0.840433	0.944731	0.927862	1.0137	1.13075	0.556372
Ziphius cavirostris	0.806799	0.872579		0.905261	1.07328	0.739123

## Sheet: Fig. S7
Supplementary Figure 7: Sensitivity analysis on the effect of number of vertebrae included in the analyses
COLUMN	DESCRIPTION
FitType	Number of vertebrae retained for the regionalization analysis: either all vertebrae or 33 subsampled vertebrae
Nvert	Number of vertebrae in the simulated backbone
NregSim	Number of predefined regions in the simulated backbone
RS	Region score recovered by the regionalization analysis
Mean	Mean recovered region score for a given number of vertebrae and predefined regions
SD	Standard deviation of the mean recovered region score for a given number of vertebrae and predefined regions
p-value	P-value of the linear regression
R²	R-squared of the linear regression
slope	Slope of the linear regression
intercept	Intercept of the linear regression
Results from simulation (to compute means and regressions):						Mean and SD of simulation results:							Coefficients of linear regressions:
FitType	Nvert	NregSim	RS			FitType	Nvert	NregSim	Mean	SD			FitType	NregSim	p-value	R²	slope	intercept
All vertebrae	35	5	5.23414			All vertebrae	35	5	5.19612	0.42937			All vertebrae	5	0.0396827	0.0282795	0.0128	4.91308
All vertebrae	35	5	5.05694			All vertebrae	40	5	5.41025	0.514617			All vertebrae	6	1.85999e-05	0.11684	0.0268116	5.03739
All vertebrae	35	5	4.0691			All vertebrae	45	5	5.80835	0.756298			All vertebrae	7	5.9518e-05	0.103512	0.0263342	5.93691
All vertebrae	35	5	5.04644			All vertebrae	50	5	5.40717	0.607867			All vertebrae	8	2.13681e-07	0.16673	0.0333214	6.45204
All vertebrae	35	5	5.89776			All vertebrae	55	5	5.83516	0.735408			Subsampled vertebrae	5	0.108008	0.0173601	-0.00994496	5.67341
All vertebrae	35	5	5.32764			All vertebrae	60	5	5.46941	0.617238			Subsampled vertebrae	6	0.298057	0.00731455	-0.00625431	6.18154
All vertebrae	35	5	5.05323			All vertebrae	35	6	5.93942	0.628413			Subsampled vertebrae	7	0.00646839	0.0490273	-0.0190698	7.3747
All vertebrae	35	5	5.96311			All vertebrae	40	6	6.0301	0.480878			Subsampled vertebrae	8	0.00101012	0.0706584	-0.0259226	8.31262
All vertebrae	35	5	5.86326			All vertebrae	45	6	6.18019	0.742774
All vertebrae	35	5	5.05058			All vertebrae	50	6	6.6704	0.649937
All vertebrae	35	5	5.0102			All vertebrae	55	6	6.6192	0.70715
All vertebrae	35	5	5.074			All vertebrae	60	6	6.42632	0.460811
All vertebrae	35	5	5.11475			All vertebrae	35	7	6.86578	0.45786
All vertebrae	35	5	5.57265			All vertebrae	40	7	6.8118	0.827674
All vertebrae	35	5	5.0789			All vertebrae	45	7	7.22263	0.620859
All vertebrae	35	5	4.79574			All vertebrae	50	7	7.38738	0.402683
All vertebrae	35	5	5.03394			All vertebrae	55	7	7.49369	0.692227
All vertebrae	35	5	5.32687			All vertebrae	60	7	7.3454	0.842826
All vertebrae	35	5	6.08688			All vertebrae	35	8	7.6215	0.752114
All vertebrae	35	5	5.04052			All vertebrae	40	8	7.76341	0.529935
All vertebrae	35	5	5.27255			All vertebrae	45	8	7.9776	0.625738
All vertebrae	35	5	5.04168			All vertebrae	50	8	8.14191	0.757085
All vertebrae	35	5	4.70272			All vertebrae	55	8	8.22873	0.580919
All vertebrae	35	5	5.09471			All vertebrae	60	8	8.47569	0.611947
All vertebrae	35	5	5.09468			Subsampled vertebrae	35	5	5.19813	0.428091
All vertebrae	40	5	4.99016			Subsampled vertebrae	40	5	5.10205	0.459871
All vertebrae	40	5	5.09811			Subsampled vertebrae	45	5	5.67388	0.747321
All vertebrae	40	5	5.67468			Subsampled vertebrae	50	5	5.13049	0.659061
All vertebrae	40	5	5.96356			Subsampled vertebrae	55	5	5.2041	0.62725
All vertebrae	40	5	5.29309			Subsampled vertebrae	60	5	4.89751	0.686309
All vertebrae	40	5	5.89763			Subsampled vertebrae	35	6	5.89367	0.689305
All vertebrae	40	5	5.29907			Subsampled vertebrae	40	6	6.02474	0.49542
All vertebrae	40	5	5.43935			Subsampled vertebrae	45	6	5.7751	0.692197
All vertebrae	40	5	5.1081			Subsampled vertebrae	50	6	6.01475	0.615248
All vertebrae	40	5	5.12487			Subsampled vertebrae	55	6	5.89211	0.738506
All vertebrae	40	5	5.03503			Subsampled vertebrae	60	6	5.70641	0.479242
All vertebrae	40	5	5.9747			Subsampled vertebrae	35	7	6.69053	0.456804
All vertebrae	40	5	5.12109			Subsampled vertebrae	40	7	6.60367	0.787706
All vertebrae	40	5	5.73833			Subsampled vertebrae	45	7	6.49626	0.557261
All vertebrae	40	5	5.01428			Subsampled vertebrae	50	7	6.44028	0.776664
All vertebrae	40	5	5.91417			Subsampled vertebrae	55	7	6.46524	0.845312
All vertebrae	40	5	6.22409			Subsampled vertebrae	60	7	6.11734	0.849963
All vertebrae	40	5	4.69218			Subsampled vertebrae	35	8	7.39061	0.69407
All vertebrae	40	5	5.95089			Subsampled vertebrae	40	8	7.19594	0.68356
All vertebrae	40	5	5.03803			Subsampled vertebrae	45	8	7.21755	0.702768
All vertebrae	40	5	5.45883			Subsampled vertebrae	50	8	7.13891	0.802989
All vertebrae	40	5	5.71859			Subsampled vertebrae	55	8	6.82041	0.882466
All vertebrae	40	5	4.02659			Subsampled vertebrae	60	8	6.72437	1.06205
All vertebrae	40	5	6.16724
All vertebrae	40	5	5.29362
All vertebrae	45	5	5.31734
All vertebrae	45	5	5.8584
All vertebrae	45	5	6.00244
All vertebrae	45	5	5.05652
All vertebrae	45	5	5.00754
All vertebrae	45	5	6.65381
All vertebrae	45	5	5.65648
All vertebrae	45	5	5.97032
All vertebrae	45	5	5.01026
All vertebrae	45	5	5.01124
All vertebrae	45	5	6.02047
All vertebrae	45	5	5.59786
All vertebrae	45	5	6.61229
All vertebrae	45	5	5.05804
All vertebrae	45	5	6.23007
All vertebrae	45	5	6.8376
All vertebrae	45	5	5.81621
All vertebrae	45	5	5.87624
All vertebrae	45	5	5.83776
All vertebrae	45	5	6.72751
All vertebrae	45	5	4.35503
All vertebrae	45	5	7.16652
All vertebrae	45	5	7.21578
All vertebrae	45	5	5.03462
All vertebrae	45	5	5.27829
All vertebrae	50	5	5.10862
All vertebrae	50	5	5.8015
All vertebrae	50	5	4.51501
All vertebrae	50	5	5.05481
All vertebrae	50	5	5.98011
All vertebrae	50	5	4.22457
All vertebrae	50	5	5.2728
All vertebrae	50	5	5.06126
All vertebrae	50	5	5.97787
All vertebrae	50	5	6.85128
All vertebrae	50	5	6.00858
All vertebrae	50	5	5.14664
All vertebrae	50	5	5.08551
All vertebrae	50	5	5.92509
All vertebrae	50	5	4.62286
All vertebrae	50	5	6.00797
All vertebrae	50	5	5.09002
All vertebrae	50	5	5.05815
All vertebrae	50	5	5.22178
All vertebrae	50	5	6.02592
All vertebrae	50	5	5.92613
All vertebrae	50	5	5.1796
All vertebrae	50	5	5.04853
All vertebrae	50	5	6.01498
All vertebrae	50	5	4.96955
All vertebrae	55	5	5.9276
All vertebrae	55	5	7.5469
All vertebrae	55	5	5.90896
All vertebrae	55	5	5.01959
All vertebrae	55	5	5.08469
All vertebrae	55	5	5.98281
All vertebrae	55	5	5.24953
All vertebrae	55	5	5.20938
All vertebrae	55	5	7.01054
All vertebrae	55	5	5.65006
All vertebrae	55	5	5.07044
All vertebrae	55	5	6.21253
All vertebrae	55	5	7.54775
All vertebrae	55	5	4.94663
All vertebrae	55	5	6.16863
All vertebrae	55	5	6.02904
All vertebrae	55	5	5.61809
All vertebrae	55	5	5.0337
All vertebrae	55	5	5.38779
All vertebrae	55	5	6.18471
All vertebrae	55	5	5.30793
All vertebrae	55	5	5.28123
All vertebrae	55	5	6.004
All vertebrae	55	5	6.43585
All vertebrae	55	5	6.06065
All vertebrae	60	5	4.77932
All vertebrae	60	5	5.03576
All vertebrae	60	5	6.00856
All vertebrae	60	5	5.00539
All vertebrae	60	5	5.22387
All vertebrae	60	5	5.02017
All vertebrae	60	5	6.01331
All vertebrae	60	5	6.09616
All vertebrae	60	5	5.94697
All vertebrae	60	5	5.69373
All vertebrae	60	5	5.64314
All vertebrae	60	5	5.90121
All vertebrae	60	5	5.12798
All vertebrae	60	5	5.01858
All vertebrae	60	5	6.00704
All vertebrae	60	5	5.3802
All vertebrae	60	5	6.32298
All vertebrae	60	5	5.64085
All vertebrae	60	5	5.05406
All vertebrae	60	5	5.18836
All vertebrae	60	5	4.16828
All vertebrae	60	5	5.89161
All vertebrae	60	5	6.45917
All vertebrae	60	5	4.13076
All vertebrae	60	5	5.97777
All vertebrae	35	6	5.00251
All vertebrae	35	6	5.18141
All vertebrae	35	6	6.54653
All vertebrae	35	6	6.10313
All vertebrae	35	6	6.21942
All vertebrae	35	6	5.24434
All vertebrae	35	6	5.78269
All vertebrae	35	6	5.00788
All vertebrae	35	6	5.91825
All vertebrae	35	6	6.08495
All vertebrae	35	6	6.51885
All vertebrae	35	6	6.43284
All vertebrae	35	6	6.23361
All vertebrae	35	6	6.01268
All vertebrae	35	6	6.1082
All vertebrae	35	6	5.78176
All vertebrae	35	6	5.01115
All vertebrae	35	6	6.06601
All vertebrae	35	6	5.13505
All vertebrae	35	6	5.89402
All vertebrae	35	6	5.69281
All vertebrae	35	6	7.43723
All vertebrae	35	6	6.09317
All vertebrae	35	6	5.7913
All vertebrae	35	6	7.18576
All vertebrae	40	6	6.00365
All vertebrae	40	6	5.51671
All vertebrae	40	6	6.0514
All vertebrae	40	6	6.33903
All vertebrae	40	6	5.16342
All vertebrae	40	6	6.30393
All vertebrae	40	6	5.04558
All vertebrae	40	6	6.03569
All vertebrae	40	6	6.12231
All vertebrae	40	6	5.80814
All vertebrae	40	6	6.02436
All vertebrae	40	6	6.07638
All vertebrae	40	6	6.29226
All vertebrae	40	6	6.79775
All vertebrae	40	6	6.01308
All vertebrae	40	6	6.11037
All vertebrae	40	6	6.74924
All vertebrae	40	6	6.21983
All vertebrae	40	6	5.53569
All vertebrae	40	6	6.92183
All vertebrae	40	6	6.02412
All vertebrae	40	6	6.10059
All vertebrae	40	6	6.03638
All vertebrae	40	6	5.06252
All vertebrae	40	6	6.39825
All vertebrae	45	6	6.99749
All vertebrae	45	6	6.01096
All vertebrae	45	6	6.07784
All vertebrae	45	6	6.12054
All vertebrae	45	6	7.01578
All vertebrae	45	6	7.02072
All vertebrae	45	6	6.06502
All vertebrae	45	6	5.07478
All vertebrae	45	6	6.05638
All vertebrae	45	6	5.28048
All vertebrae	45	6	7.21216
All vertebrae	45	6	6.63912
All vertebrae	45	6	6.02025
All vertebrae	45	6	5.68146
All vertebrae	45	6	5.25558
All vertebrae	45	6	6.13368
All vertebrae	45	6	6.76515
All vertebrae	45	6	6.03053
All vertebrae	45	6	6.0576
All vertebrae	45	6	6.00459
All vertebrae	45	6	4.07697
All vertebrae	45	6	6.91932
All vertebrae	45	6	6.97284
All vertebrae	45	6	6.04102
All vertebrae	45	6	6.97444
All vertebrae	50	6	6.11867
All vertebrae	50	6	6.94798
All vertebrae	50	6	7.05929
All vertebrae	50	6	6.93488
All vertebrae	50	6	7.01009
All vertebrae	50	6	6.09957
All vertebrae	50	6	6.05691
All vertebrae	50	6	6.03003
All vertebrae	50	6	5.53726
All vertebrae	50	6	7.21866
All vertebrae	50	6	7.28947
All vertebrae	50	6	6.01841
All vertebrae	50	6	7.02145
All vertebrae	50	6	7.29006
All vertebrae	50	6	7.39808
All vertebrae	50	6	6.10015
All vertebrae	50	6	7.05128
All vertebrae	50	6	6.48549
All vertebrae	50	6	7.09632
All vertebrae	50	6	6.0319
All vertebrae	50	6	6.19379
All vertebrae	50	6	6.0787
All vertebrae	50	6	7.50262
All vertebrae	50	6	8.13245
All vertebrae	50	6	6.05636
All vertebrae	55	6	6.14474
All vertebrae	55	6	7.99045
All vertebrae	55	6	6.1798
All vertebrae	55	6	6.03767
All vertebrae	55	6	5.71511
All vertebrae	55	6	6.01528
All vertebrae	55	6	6.74326
All vertebrae	55	6	6.04744
All vertebrae	55	6	7.09036
All vertebrae	55	6	6.84916
All vertebrae	55	6	7.03085
All vertebrae	55	6	6.92038
All vertebrae	55	6	7.65515
All vertebrae	55	6	8.54731
All vertebrae	55	6	6.07415
All vertebrae	55	6	6.47556
All vertebrae	55	6	7.16938
All vertebrae	55	6	6.03854
All vertebrae	55	6	6.28267
All vertebrae	55	6	6.02036
All vertebrae	55	6	6.36766
All vertebrae	55	6	7.00072
All vertebrae	55	6	6.02845
All vertebrae	55	6	7.03304
All vertebrae	55	6	6.02254
All vertebrae	60	6	6.13489
All vertebrae	60	6	6.97937
All vertebrae	60	6	6.01984
All vertebrae	60	6	6.6964
All vertebrae	60	6	7.04757
All vertebrae	60	6	6.03649
All vertebrae	60	6	5.32971
All vertebrae	60	6	6.04642
All vertebrae	60	6	6.51433
All vertebrae	60	6	6.00622
All vertebrae	60	6	6.18123
All vertebrae	60	6	6.43795
All vertebrae	60	6	6.65946
All vertebrae	60	6	7.3145
All vertebrae	60	6	6.83784
All vertebrae	60	6	6.78563
All vertebrae	60	6	6.89508
All vertebrae	60	6	6.11859
All vertebrae	60	6	6.18197
All vertebrae	60	6	6.00605
All vertebrae	60	6	7.01545
All vertebrae	60	6	6.50424
All vertebrae	60	6	6.70363
All vertebrae	60	6	6.15782
All vertebrae	60	6	6.04744
All vertebrae	35	7	7.06329
All vertebrae	35	7	7.04124
All vertebrae	35	7	6.90214
All vertebrae	35	7	7.01997
All vertebrae	35	7	6.06778
All vertebrae	35	7	6.63867
All vertebrae	35	7	7.05301
All vertebrae	35	7	6.16504
All vertebrae	35	7	6.9967
All vertebrae	35	7	7.97823
All vertebrae	35	7	7.66853
All vertebrae	35	7	7.02036
All vertebrae	35	7	6.32788
All vertebrae	35	7	7.32409
All vertebrae	35	7	7.00249
All vertebrae	35	7	6.54604
All vertebrae	35	7	7.01002
All vertebrae	35	7	6.2877
All vertebrae	35	7	6.79804
All vertebrae	35	7	6.69739
All vertebrae	35	7	7.08938
All vertebrae	35	7	6.87839
All vertebrae	35	7	7.02324
All vertebrae	35	7	7.01234
All vertebrae	35	7	6.03258
All vertebrae	40	7	4.13962
All vertebrae	40	7	7.18705
All vertebrae	40	7	7.10474
All vertebrae	40	7	5.64344
All vertebrae	40	7	7.20333
All vertebrae	40	7	5.2668
All vertebrae	40	7	6.0537
All vertebrae	40	7	7.08885
All vertebrae	40	7	7.06895
All vertebrae	40	7	7.0995
All vertebrae	40	7	7.0085
All vertebrae	40	7	6.99264
All vertebrae	40	7	7.68485
All vertebrae	40	7	7.50247
All vertebrae	40	7	6.85387
All vertebrae	40	7	7.02791
All vertebrae	40	7	6.07129
All vertebrae	40	7	7.00759
All vertebrae	40	7	7.84583
All vertebrae	40	7	6.33231
All vertebrae	40	7	7.57907
All vertebrae	40	7	7.0541
All vertebrae	40	7	7.38541
All vertebrae	40	7	7.18179
All vertebrae	40	7	6.91136
All vertebrae	45	7	7.98811
All vertebrae	45	7	6.2754
All vertebrae	45	7	8.30188
All vertebrae	45	7	7.59282
All vertebrae	45	7	6.88349
All vertebrae	45	7	6.7169
All vertebrae	45	7	7.17734
All vertebrae	45	7	7.27646
All vertebrae	45	7	7.27006
All vertebrae	45	7	6.54957
All vertebrae	45	7	6.09213
All vertebrae	45	7	7.10903
All vertebrae	45	7	7.50275
All vertebrae	45	7	6.07343
All vertebrae	45	7	8.00427
All vertebrae	45	7	7.68672
All vertebrae	45	7	7.04749
All vertebrae	45	7	6.91935
All vertebrae	45	7	7.97587
All vertebrae	45	7	7.09457
All vertebrae	45	7	7.78933
All vertebrae	45	7	6.98457
All vertebrae	45	7	8.20116
All vertebrae	45	7	7.02075
All vertebrae	45	7	7.03226
All vertebrae	50	7	6.91189
All vertebrae	50	7	7.15848
All vertebrae	50	7	7.00875
All vertebrae	50	7	7.01238
All vertebrae	50	7	7.53399
All vertebrae	50	7	7.0043
All vertebrae	50	7	7.67147
All vertebrae	50	7	7.00608
All vertebrae	50	7	7.1508
All vertebrae	50	7	7.55127
All vertebrae	50	7	7.00746
All vertebrae	50	7	7.05529
All vertebrae	50	7	7.03479
All vertebrae	50	7	7.99208
All vertebrae	50	7	7.63743
All vertebrae	50	7	7.19698
All vertebrae	50	7	8.01061
All vertebrae	50	7	7.48388
All vertebrae	50	7	7.97752
All vertebrae	50	7	8.10899
All vertebrae	50	7	7.06347
All vertebrae	50	7	7.95958
All vertebrae	50	7	7.08652
All vertebrae	50	7	7.23172
All vertebrae	50	7	7.82882
All vertebrae	55	7	7.43434
All vertebrae	55	7	8.04511
All vertebrae	55	7	7.70861
All vertebrae	55	7	6.99751
All vertebrae	55	7	8.94603
All vertebrae	55	7	7.77938
All vertebrae	55	7	7.16623
All vertebrae	55	7	7.09523
All vertebrae	55	7	7.83695
All vertebrae	55	7	8.13141
All vertebrae	55	7	7.41902
All vertebrae	55	7	7.99858
All vertebrae	55	7	8.32712
All vertebrae	55	7	7.13747
All vertebrae	55	7	7.07776
All vertebrae	55	7	8.08698
All vertebrae	55	7	6.92468
All vertebrae	55	7	5.31614
All vertebrae	55	7	7.53995
All vertebrae	55	7	7.54698
All vertebrae	55	7	7.98517
All vertebrae	55	7	6.50367
All vertebrae	55	7	7.42761
All vertebrae	55	7	7.53382
All vertebrae	55	7	7.37635
All vertebrae	60	7	7.66034
All vertebrae	60	7	7.66356
All vertebrae	60	7	7.61792
All vertebrae	60	7	7.71512
All vertebrae	60	7	7.15475
All vertebrae	60	7	7.05563
All vertebrae	60	7	5.1094
All vertebrae	60	7	7.16318
All vertebrae	60	7	8.09059
All vertebrae	60	7	7.01724
All vertebrae	60	7	5.67182
All vertebrae	60	7	7.70429
All vertebrae	60	7	7.29111
All vertebrae	60	7	7.78782
All vertebrae	60	7	7.00818
All vertebrae	60	7	8.01218
All vertebrae	60	7	8.08535
All vertebrae	60	7	7.02345
All vertebrae	60	7	8.62003
All vertebrae	60	7	5.93471
All vertebrae	60	7	8.79193
All vertebrae	60	7	7.52751
All vertebrae	60	7	6.87243
All vertebrae	60	7	7.05265
All vertebrae	60	7	8.0037
All vertebrae	35	8	7.0864
All vertebrae	35	8	8.60007
All vertebrae	35	8	8.0031
All vertebrae	35	8	7.99738
All vertebrae	35	8	8.07477
All vertebrae	35	8	6.78571
All vertebrae	35	8	8.31188
All vertebrae	35	8	7.31708
All vertebrae	35	8	8.00402
All vertebrae	35	8	6.00964
All vertebrae	35	8	8.12194
All vertebrae	35	8	6.39703
All vertebrae	35	8	7.99822
All vertebrae	35	8	6.88072
All vertebrae	35	8	8.00444
All vertebrae	35	8	6.14005
All vertebrae	35	8	7.10385
All vertebrae	35	8	8.51685
All vertebrae	35	8	7.08987
All vertebrae	35	8	8.03618
All vertebrae	35	8	8.00666
All vertebrae	35	8	8.00787
All vertebrae	35	8	8.60748
All vertebrae	35	8	7.37661
All vertebrae	35	8	8.05959
All vertebrae	40	8	7.62533
All vertebrae	40	8	7.4788
All vertebrae	40	8	8.06616
All vertebrae	40	8	7.70017
All vertebrae	40	8	7.06331
All vertebrae	40	8	7.21493
All vertebrae	40	8	8.47969
All vertebrae	40	8	6.68049
All vertebrae	40	8	7.31795
All vertebrae	40	8	8.31948
All vertebrae	40	8	8.02214
All vertebrae	40	8	7.78341
All vertebrae	40	8	8.0076
All vertebrae	40	8	7.52942
All vertebrae	40	8	8.01202
All vertebrae	40	8	8.00143
All vertebrae	40	8	8.03062
All vertebrae	40	8	8.03073
All vertebrae	40	8	6.90124
All vertebrae	40	8	7.12651
All vertebrae	40	8	8.05424
All vertebrae	40	8	8.90732
All vertebrae	40	8	7.4633
All vertebrae	40	8	8.45793
All vertebrae	40	8	7.81098
All vertebrae	45	8	8.01528
All vertebrae	45	8	8.01846
All vertebrae	45	8	7.65418
All vertebrae	45	8	7.18091
All vertebrae	45	8	7.12655
All vertebrae	45	8	8.94211
All vertebrae	45	8	6.58446
All vertebrae	45	8	7.03225
All vertebrae	45	8	8.32121
All vertebrae	45	8	8.01799
All vertebrae	45	8	9.02857
All vertebrae	45	8	8.18278
All vertebrae	45	8	8.60285
All vertebrae	45	8	7.68735
All vertebrae	45	8	8.05819
All vertebrae	45	8	7.28588
All vertebrae	45	8	7.72756
All vertebrae	45	8	8.85667
All vertebrae	45	8	8.03301
All vertebrae	45	8	8.00462
All vertebrae	45	8	8.33383
All vertebrae	45	8	8.00739
All vertebrae	45	8	8.01723
All vertebrae	45	8	7.77814
All vertebrae	45	8	8.94245
All vertebrae	50	8	9.44712
All vertebrae	50	8	8.1069
All vertebrae	50	8	8.01718
All vertebrae	50	8	9.00135
All vertebrae	50	8	7.72586
All vertebrae	50	8	7.07725
All vertebrae	50	8	7.83856
All vertebrae	50	8	6.01385
All vertebrae	50	8	8.51851
All vertebrae	50	8	8.5879
All vertebrae	50	8	8.931
All vertebrae	50	8	8.01992
All vertebrae	50	8	7.33496
All vertebrae	50	8	8.07116
All vertebrae	50	8	8.82419
All vertebrae	50	8	8.2257
All vertebrae	50	8	7.59715
All vertebrae	50	8	7.98885
All vertebrae	50	8	8.2169
All vertebrae	50	8	9.81767
All vertebrae	50	8	8.06264
All vertebrae	50	8	7.90748
All vertebrae	50	8	7.91259
All vertebrae	50	8	8.23804
All vertebrae	50	8	8.06492
All vertebrae	55	8	7.58528
All vertebrae	55	8	8.03775
All vertebrae	55	8	8.03002
All vertebrae	55	8	8.1152
All vertebrae	55	8	7.73695
All vertebrae	55	8	9.16694
All vertebrae	55	8	9.20438
All vertebrae	55	8	7.97068
All vertebrae	55	8	9.08989
All vertebrae	55	8	9.13442
All vertebrae	55	8	7.07701
All vertebrae	55	8	8.53461
All vertebrae	55	8	8.58699
All vertebrae	55	8	8.54192
All vertebrae	55	8	8.00185
All vertebrae	55	8	8.02484
All vertebrae	55	8	8.02637
All vertebrae	55	8	8.85885
All vertebrae	55	8	8.23781
All vertebrae	55	8	8.40539
All vertebrae	55	8	6.97953
All vertebrae	55	8	8.02773
All vertebrae	55	8	8.04823
All vertebrae	55	8	8.00907
All vertebrae	55	8	8.2866
All vertebrae	60	8	8.26537
All vertebrae	60	8	8.01274
All vertebrae	60	8	8.02423
All vertebrae	60	8	8.00721
All vertebrae	60	8	8.55206
All vertebrae	60	8	8.02741
All vertebrae	60	8	7.79599
All vertebrae	60	8	9.9605
All vertebrae	60	8	8.90075
All vertebrae	60	8	7.84066
All vertebrae	60	8	8.03522
All vertebrae	60	8	8.99956
All vertebrae	60	8	8.22972
All vertebrae	60	8	9.07548
All vertebrae	60	8	8.00892
All vertebrae	60	8	9.21022
All vertebrae	60	8	7.32953
All vertebrae	60	8	8.00384
All vertebrae	60	8	8.75546
All vertebrae	60	8	8.8562
All vertebrae	60	8	9.3687
All vertebrae	60	8	8.12319
All vertebrae	60	8	8.93958
All vertebrae	60	8	8.54524
All vertebrae	60	8	9.02436
Subsampled vertebrae	35	5	5.05938
Subsampled vertebrae	35	5	5.07387
Subsampled vertebrae	35	5	4.16583
Subsampled vertebrae	35	5	5.51106
Subsampled vertebrae	35	5	6.00181
Subsampled vertebrae	35	5	5.37617
Subsampled vertebrae	35	5	5.04946
Subsampled vertebrae	35	5	5.77995
Subsampled vertebrae	35	5	6.05216
Subsampled vertebrae	35	5	5.01211
Subsampled vertebrae	35	5	4.99763
Subsampled vertebrae	35	5	5.21424
Subsampled vertebrae	35	5	4.85571
Subsampled vertebrae	35	5	5.26475
Subsampled vertebrae	35	5	5.11488
Subsampled vertebrae	35	5	5.18436
Subsampled vertebrae	35	5	4.98536
Subsampled vertebrae	35	5	5.35981
Subsampled vertebrae	35	5	6.05852
Subsampled vertebrae	35	5	5.02016
Subsampled vertebrae	35	5	5.02469
Subsampled vertebrae	35	5	5.04253
Subsampled vertebrae	35	5	4.66844
Subsampled vertebrae	35	5	5.02497
Subsampled vertebrae	35	5	5.0555
Subsampled vertebrae	40	5	4.48852
Subsampled vertebrae	40	5	5.18189
Subsampled vertebrae	40	5	5.92634
Subsampled vertebrae	40	5	5.32074
Subsampled vertebrae	40	5	5.04546
Subsampled vertebrae	40	5	6.20103
Subsampled vertebrae	40	5	5.37953
Subsampled vertebrae	40	5	5.1416
Subsampled vertebrae	40	5	5.13933
Subsampled vertebrae	40	5	5.00477
Subsampled vertebrae	40	5	4.68333
Subsampled vertebrae	40	5	5.10921
Subsampled vertebrae	40	5	5.11961
Subsampled vertebrae	40	5	5.05372
Subsampled vertebrae	40	5	5.03462
Subsampled vertebrae	40	5	4.8234
Subsampled vertebrae	40	5	5.96921
Subsampled vertebrae	40	5	5.00558
Subsampled vertebrae	40	5	5.16909
Subsampled vertebrae	40	5	5.08296
Subsampled vertebrae	40	5	5.23166
Subsampled vertebrae	40	5	4.4782
Subsampled vertebrae	40	5	4.00922
Subsampled vertebrae	40	5	5.03446
Subsampled vertebrae	40	5	4.91775
Subsampled vertebrae	45	5	6.0042
Subsampled vertebrae	45	5	5.81775
Subsampled vertebrae	45	5	5.73028
Subsampled vertebrae	45	5	5.03663
Subsampled vertebrae	45	5	4.52962
Subsampled vertebrae	45	5	5.86563
Subsampled vertebrae	45	5	5.19771
Subsampled vertebrae	45	5	6.01004
Subsampled vertebrae	45	5	5.0049
Subsampled vertebrae	45	5	5.00813
Subsampled vertebrae	45	5	5.45629
Subsampled vertebrae	45	5	6.02461
Subsampled vertebrae	45	5	6.49188
Subsampled vertebrae	45	5	5.78512
Subsampled vertebrae	45	5	5.3986
Subsampled vertebrae	45	5	6.21395
Subsampled vertebrae	45	5	5.01733
Subsampled vertebrae	45	5	4.92919
Subsampled vertebrae	45	5	5.00569
Subsampled vertebrae	45	5	7.11271
Subsampled vertebrae	45	5	4.96013
Subsampled vertebrae	45	5	5.19987
Subsampled vertebrae	45	5	7.77212
Subsampled vertebrae	45	5	6.12819
Subsampled vertebrae	45	5	6.14642
Subsampled vertebrae	50	5	5.16509
Subsampled vertebrae	50	5	5.02902
Subsampled vertebrae	50	5	4.44142
Subsampled vertebrae	50	5	5.14455
Subsampled vertebrae	50	5	5.136
Subsampled vertebrae	50	5	4.01741
Subsampled vertebrae	50	5	5.01555
Subsampled vertebrae	50	5	4.00391
Subsampled vertebrae	50	5	5.8885
Subsampled vertebrae	50	5	6.06831
Subsampled vertebrae	50	5	6.00594
Subsampled vertebrae	50	5	5.06248
Subsampled vertebrae	50	5	4.24726
Subsampled vertebrae	50	5	5.1515
Subsampled vertebrae	50	5	4.00777
Subsampled vertebrae	50	5	5.68087
Subsampled vertebrae	50	5	4.91766
Subsampled vertebrae	50	5	5.90166
Subsampled vertebrae	50	5	5.01997
Subsampled vertebrae	50	5	5.97101
Subsampled vertebrae	50	5	5.35179
Subsampled vertebrae	50	5	5.65686
Subsampled vertebrae	50	5	5.00573
Subsampled vertebrae	50	5	5.9414
Subsampled vertebrae	50	5	4.43061
Subsampled vertebrae	55	5	4.02642
Subsampled vertebrae	55	5	5.03086
Subsampled vertebrae	55	5	5.40278
Subsampled vertebrae	55	5	5.00502
Subsampled vertebrae	55	5	5.24452
Subsampled vertebrae	55	5	5.34422
Subsampled vertebrae	55	5	5.14082
Subsampled vertebrae	55	5	5.00614
Subsampled vertebrae	55	5	5.39887
Subsampled vertebrae	55	5	5.37117
Subsampled vertebrae	55	5	5.0199
Subsampled vertebrae	55	5	5.83603
Subsampled vertebrae	55	5	6.06609
Subsampled vertebrae	55	5	5.23888
Subsampled vertebrae	55	5	5.04025
Subsampled vertebrae	55	5	4.0641
Subsampled vertebrae	55	5	5.43824
Subsampled vertebrae	55	5	4.0173
Subsampled vertebrae	55	5	5.28352
Subsampled vertebrae	55	5	5.07697
Subsampled vertebrae	55	5	5.00841
Subsampled vertebrae	55	5	5.20706
Subsampled vertebrae	55	5	4.90986
Subsampled vertebrae	55	5	5.94573
Subsampled vertebrae	55	5	6.97938
Subsampled vertebrae	60	5	4.07367
Subsampled vertebrae	60	5	5.0066
Subsampled vertebrae	60	5	5.75026
Subsampled vertebrae	60	5	5.02432
Subsampled vertebrae	60	5	4.72092
Subsampled vertebrae	60	5	4.09484
Subsampled vertebrae	60	5	4.04188
Subsampled vertebrae	60	5	5.48375
Subsampled vertebrae	60	5	5.82602
Subsampled vertebrae	60	5	5.0179
Subsampled vertebrae	60	5	5.00647
Subsampled vertebrae	60	5	6.00834
Subsampled vertebrae	60	5	4.03107
Subsampled vertebrae	60	5	5.28113
Subsampled vertebrae	60	5	5.8716
Subsampled vertebrae	60	5	4.06519
Subsampled vertebrae	60	5	5.28901
Subsampled vertebrae	60	5	4.04938
Subsampled vertebrae	60	5	5.8983
Subsampled vertebrae	60	5	5.01331
Subsampled vertebrae	60	5	4.39797
Subsampled vertebrae	60	5	4.20814
Subsampled vertebrae	60	5	5.07861
Subsampled vertebrae	60	5	4.03618
Subsampled vertebrae	60	5	5.16279
Subsampled vertebrae	35	6	5.00305
Subsampled vertebrae	35	6	5.52441
Subsampled vertebrae	35	6	6.09296
Subsampled vertebrae	35	6	6.1967
Subsampled vertebrae	35	6	5.14964
Subsampled vertebrae	35	6	5.61736
Subsampled vertebrae	35	6	5.10118
Subsampled vertebrae	35	6	4.96682
Subsampled vertebrae	35	6	6.08629
Subsampled vertebrae	35	6	6.06756
Subsampled vertebrae	35	6	6.53007
Subsampled vertebrae	35	6	6.42855
Subsampled vertebrae	35	6	6.26754
Subsampled vertebrae	35	6	6.01808
Subsampled vertebrae	35	6	7.18446
Subsampled vertebrae	35	6	5.04313
Subsampled vertebrae	35	6	5.01534
Subsampled vertebrae	35	6	5.28454
Subsampled vertebrae	35	6	5.23595
Subsampled vertebrae	35	6	6.8152
Subsampled vertebrae	35	6	5.75589
Subsampled vertebrae	35	6	5.94869
Subsampled vertebrae	35	6	6.00882
Subsampled vertebrae	35	6	6.9106
Subsampled vertebrae	35	6	7.08878
Subsampled vertebrae	40	6	6.06562
Subsampled vertebrae	40	6	5.15287
Subsampled vertebrae	40	6	5.54781
Subsampled vertebrae	40	6	6.84692
Subsampled vertebrae	40	6	5.35943
Subsampled vertebrae	40	6	5.99671
Subsampled vertebrae	40	6	5.21093
Subsampled vertebrae	40	6	6.7479
Subsampled vertebrae	40	6	6.02928
Subsampled vertebrae	40	6	5.90749
Subsampled vertebrae	40	6	6.12015
Subsampled vertebrae	40	6	6.01138
Subsampled vertebrae	40	6	5.97681
Subsampled vertebrae	40	6	6.14123
Subsampled vertebrae	40	6	6.00549
Subsampled vertebrae	40	6	6.76612
Subsampled vertebrae	40	6	6.00893
Subsampled vertebrae	40	6	6.02761
Subsampled vertebrae	40	6	5.98728
Subsampled vertebrae	40	6	6.0349
Subsampled vertebrae	40	6	6.09316
Subsampled vertebrae	40	6	7.22522
Subsampled vertebrae	40	6	6.0251
Subsampled vertebrae	40	6	5.27687
Subsampled vertebrae	40	6	6.05333
Subsampled vertebrae	45	6	5.00763
Subsampled vertebrae	45	6	6.00424
Subsampled vertebrae	45	6	5.88245
Subsampled vertebrae	45	6	6.1867
Subsampled vertebrae	45	6	6.08784
Subsampled vertebrae	45	6	6.71125
Subsampled vertebrae	45	6	6.00412
Subsampled vertebrae	45	6	4.29039
Subsampled vertebrae	45	6	6.02315
Subsampled vertebrae	45	6	4.41799
Subsampled vertebrae	45	6	6.03689
Subsampled vertebrae	45	6	6.95762
Subsampled vertebrae	45	6	6.35858
Subsampled vertebrae	45	6	5.66209
Subsampled vertebrae	45	6	5.89336
Subsampled vertebrae	45	6	6.02265
Subsampled vertebrae	45	6	5.44915
Subsampled vertebrae	45	6	5.91244
Subsampled vertebrae	45	6	6.04584
Subsampled vertebrae	45	6	6.00682
Subsampled vertebrae	45	6	5.08255
Subsampled vertebrae	45	6	5.67249
Subsampled vertebrae	45	6	4.21748
Subsampled vertebrae	45	6	6.02244
Subsampled vertebrae	45	6	6.42129
Subsampled vertebrae	50	6	5.87826
Subsampled vertebrae	50	6	6.01473
Subsampled vertebrae	50	6	5.62069
Subsampled vertebrae	50	6	5.22741
Subsampled vertebrae	50	6	5.75586
Subsampled vertebrae	50	6	6.25141
Subsampled vertebrae	50	6	5.99884
Subsampled vertebrae	50	6	5.93897
Subsampled vertebrae	50	6	5.27893
Subsampled vertebrae	50	6	6.92738
Subsampled vertebrae	50	6	6.00743
Subsampled vertebrae	50	6	6.0041
Subsampled vertebrae	50	6	6.0946
Subsampled vertebrae	50	6	6.69018
Subsampled vertebrae	50	6	7.15011
Subsampled vertebrae	50	6	5.012
Subsampled vertebrae	50	6	6.32197
Subsampled vertebrae	50	6	6.07008
Subsampled vertebrae	50	6	6.71327
Subsampled vertebrae	50	6	6.01135
Subsampled vertebrae	50	6	6.02551
Subsampled vertebrae	50	6	6.02728
Subsampled vertebrae	50	6	6.88935
Subsampled vertebrae	50	6	6.07999
Subsampled vertebrae	50	6	4.37909
Subsampled vertebrae	55	6	6.13028
Subsampled vertebrae	55	6	4.92171
Subsampled vertebrae	55	6	5.99433
Subsampled vertebrae	55	6	5.23541
Subsampled vertebrae	55	6	5.10623
Subsampled vertebrae	55	6	5.09174
Subsampled vertebrae	55	6	5.0097
Subsampled vertebrae	55	6	6.0095
Subsampled vertebrae	55	6	6.01677
Subsampled vertebrae	55	6	5.26165
Subsampled vertebrae	55	6	6.19307
Subsampled vertebrae	55	6	6.65375
Subsampled vertebrae	55	6	5.19924
Subsampled vertebrae	55	6	7.91281
Subsampled vertebrae	55	6	6.31493
Subsampled vertebrae	55	6	7.00601
Subsampled vertebrae	55	6	6.50954
Subsampled vertebrae	55	6	6.03576
Subsampled vertebrae	55	6	6.10488
Subsampled vertebrae	55	6	4.99828
Subsampled vertebrae	55	6	6.04059
Subsampled vertebrae	55	6	6.01178
Subsampled vertebrae	55	6	6.00438
Subsampled vertebrae	55	6	6.54713
Subsampled vertebrae	55	6	4.99319
Subsampled vertebrae	60	6	6.00494
Subsampled vertebrae	60	6	6.05635
Subsampled vertebrae	60	6	6.00865
Subsampled vertebrae	60	6	5.99016
Subsampled vertebrae	60	6	4.99051
Subsampled vertebrae	60	6	5.11047
Subsampled vertebrae	60	6	6.09101
Subsampled vertebrae	60	6	6.39124
Subsampled vertebrae	60	6	5.00369
Subsampled vertebrae	60	6	4.79215
Subsampled vertebrae	60	6	5.01457
Subsampled vertebrae	60	6	5.05175
Subsampled vertebrae	60	6	6.01075
Subsampled vertebrae	60	6	5.94793
Subsampled vertebrae	60	6	5.82992
Subsampled vertebrae	60	6	6.06154
Subsampled vertebrae	60	6	6.0403
Subsampled vertebrae	60	6	6.01299
Subsampled vertebrae	60	6	5.7728
Subsampled vertebrae	60	6	5.46692
Subsampled vertebrae	60	6	6.01412
Subsampled vertebrae	60	6	5.00214
Subsampled vertebrae	60	6	6.00886
Subsampled vertebrae	60	6	5.97192
Subsampled vertebrae	60	6	6.01469
Subsampled vertebrae	35	7	7.10764
Subsampled vertebrae	35	7	7.00929
Subsampled vertebrae	35	7	7.43408
Subsampled vertebrae	35	7	7.06114
Subsampled vertebrae	35	7	6.06422
Subsampled vertebrae	35	7	6.4515
Subsampled vertebrae	35	7	7.0099
Subsampled vertebrae	35	7	6.21958
Subsampled vertebrae	35	7	6.3088
Subsampled vertebrae	35	7	7.01111
Subsampled vertebrae	35	7	6.67909
Subsampled vertebrae	35	7	7.00628
Subsampled vertebrae	35	7	6.81144
Subsampled vertebrae	35	7	7.11953
Subsampled vertebrae	35	7	7.0106
Subsampled vertebrae	35	7	6.341
Subsampled vertebrae	35	7	7.01338
Subsampled vertebrae	35	7	6.21715
Subsampled vertebrae	35	7	6.68307
Subsampled vertebrae	35	7	6.6484
Subsampled vertebrae	35	7	7.00714
Subsampled vertebrae	35	7	6.56743
Subsampled vertebrae	35	7	7.00365
Subsampled vertebrae	35	7	6.00607
Subsampled vertebrae	35	7	5.47175
Subsampled vertebrae	40	7	4.94828
Subsampled vertebrae	40	7	7.00416
Subsampled vertebrae	40	7	7.00928
Subsampled vertebrae	40	7	5.70579
Subsampled vertebrae	40	7	7.08226
Subsampled vertebrae	40	7	5.49125
Subsampled vertebrae	40	7	6.00801
Subsampled vertebrae	40	7	7.05888
Subsampled vertebrae	40	7	7.00419
Subsampled vertebrae	40	7	7.03904
Subsampled vertebrae	40	7	7.06118
Subsampled vertebrae	40	7	6.05496
Subsampled vertebrae	40	7	6.19163
Subsampled vertebrae	40	7	6.68444
Subsampled vertebrae	40	7	8.16032
Subsampled vertebrae	40	7	8.00285
Subsampled vertebrae	40	7	6.08221
Subsampled vertebrae	40	7	6.99305
Subsampled vertebrae	40	7	7.11807
Subsampled vertebrae	40	7	6.15317
Subsampled vertebrae	40	7	6.1095
Subsampled vertebrae	40	7	7.10142
Subsampled vertebrae	40	7	6.82052
Subsampled vertebrae	40	7	7.01024
Subsampled vertebrae	40	7	5.19702
Subsampled vertebrae	45	7	6.05894
Subsampled vertebrae	45	7	6.26889
Subsampled vertebrae	45	7	6.77996
Subsampled vertebrae	45	7	7.11332
Subsampled vertebrae	45	7	6.59511
Subsampled vertebrae	45	7	6.27699
Subsampled vertebrae	45	7	7.00527
Subsampled vertebrae	45	7	6.30655
Subsampled vertebrae	45	7	7.02095
Subsampled vertebrae	45	7	6.07963
Subsampled vertebrae	45	7	6.2685
Subsampled vertebrae	45	7	6.82525
Subsampled vertebrae	45	7	7.03924
Subsampled vertebrae	45	7	6.00878
Subsampled vertebrae	45	7	7.21472
Subsampled vertebrae	45	7	7.03235
Subsampled vertebrae	45	7	6.45043
Subsampled vertebrae	45	7	6.05388
Subsampled vertebrae	45	7	6.21316
Subsampled vertebrae	45	7	7.56439
Subsampled vertebrae	45	7	6.02063
Subsampled vertebrae	45	7	5.09243
Subsampled vertebrae	45	7	7.0976
Subsampled vertebrae	45	7	6.01554
Subsampled vertebrae	45	7	6.00406
Subsampled vertebrae	50	7	5.28158
Subsampled vertebrae	50	7	7.01737
Subsampled vertebrae	50	7	4.62228
Subsampled vertebrae	50	7	6.99155
Subsampled vertebrae	50	7	6.09955
Subsampled vertebrae	50	7	6.96078
Subsampled vertebrae	50	7	7.02785
Subsampled vertebrae	50	7	6.00568
Subsampled vertebrae	50	7	6.65997
Subsampled vertebrae	50	7	6.17493
Subsampled vertebrae	50	7	7.00114
Subsampled vertebrae	50	7	6.3792
Subsampled vertebrae	50	7	7.00456
Subsampled vertebrae	50	7	6.42873
Subsampled vertebrae	50	7	6.06698
Subsampled vertebrae	50	7	7.23897
Subsampled vertebrae	50	7	6.02554
Subsampled vertebrae	50	7	6.9611
Subsampled vertebrae	50	7	4.69428
Subsampled vertebrae	50	7	6.0825
Subsampled vertebrae	50	7	7.08042
Subsampled vertebrae	50	7	7.04318
Subsampled vertebrae	50	7	7.90503
Subsampled vertebrae	50	7	6.16836
Subsampled vertebrae	50	7	6.0854
Subsampled vertebrae	55	7	6.35431
Subsampled vertebrae	55	7	6.9946
Subsampled vertebrae	55	7	6.73408
Subsampled vertebrae	55	7	6.00509
Subsampled vertebrae	55	7	7.06788
Subsampled vertebrae	55	7	5.03689
Subsampled vertebrae	55	7	7.20067
Subsampled vertebrae	55	7	8.00364
Subsampled vertebrae	55	7	4.02322
Subsampled vertebrae	55	7	6.06614
Subsampled vertebrae	55	7	6.97922
Subsampled vertebrae	55	7	7.09098
Subsampled vertebrae	55	7	6.31458
Subsampled vertebrae	55	7	7.76672
Subsampled vertebrae	55	7	7.00169
Subsampled vertebrae	55	7	7.01409
Subsampled vertebrae	55	7	6.01527
Subsampled vertebrae	55	7	6.01498
Subsampled vertebrae	55	7	6.05133
Subsampled vertebrae	55	7	6.01758
Subsampled vertebrae	55	7	7.00982
Subsampled vertebrae	55	7	6.01988
Subsampled vertebrae	55	7	7.00898
Subsampled vertebrae	55	7	6.00675
Subsampled vertebrae	55	7	5.83272
Subsampled vertebrae	60	7	7.64301
Subsampled vertebrae	60	7	5.05471
Subsampled vertebrae	60	7	6.35013
Subsampled vertebrae	60	7	5.00706
Subsampled vertebrae	60	7	6.53851
Subsampled vertebrae	60	7	7.02294
Subsampled vertebrae	60	7	5.30048
Subsampled vertebrae	60	7	5.92877
Subsampled vertebrae	60	7	5.78053
Subsampled vertebrae	60	7	6.00126
Subsampled vertebrae	60	7	4.04837
Subsampled vertebrae	60	7	5.50063
Subsampled vertebrae	60	7	6.95893
Subsampled vertebrae	60	7	5.51705
Subsampled vertebrae	60	7	6.99455
Subsampled vertebrae	60	7	6.00503
Subsampled vertebrae	60	7	6.94629
Subsampled vertebrae	60	7	7.00634
Subsampled vertebrae	60	7	6.0152
Subsampled vertebrae	60	7	5.04089
Subsampled vertebrae	60	7	6.01238
Subsampled vertebrae	60	7	7.00813
Subsampled vertebrae	60	7	6.17264
Subsampled vertebrae	60	7	7.01128
Subsampled vertebrae	60	7	6.06831
Subsampled vertebrae	35	8	7.01364
Subsampled vertebrae	35	8	8.00798
Subsampled vertebrae	35	8	7.22299
Subsampled vertebrae	35	8	8.00012
Subsampled vertebrae	35	8	7.04865
Subsampled vertebrae	35	8	7.01191
Subsampled vertebrae	35	8	8.5258
Subsampled vertebrae	35	8	7.06074
Subsampled vertebrae	35	8	8.00272
Subsampled vertebrae	35	8	6.01007
Subsampled vertebrae	35	8	7.07311
Subsampled vertebrae	35	8	6.75512
Subsampled vertebrae	35	8	7.94368
Subsampled vertebrae	35	8	5.9177
Subsampled vertebrae	35	8	8.00299
Subsampled vertebrae	35	8	6.31649
Subsampled vertebrae	35	8	6.95255
Subsampled vertebrae	35	8	8.04201
Subsampled vertebrae	35	8	6.93879
Subsampled vertebrae	35	8	7.98847
Subsampled vertebrae	35	8	8.00419
Subsampled vertebrae	35	8	7.85016
Subsampled vertebrae	35	8	7.64664
Subsampled vertebrae	35	8	7.43965
Subsampled vertebrae	35	8	7.98913
Subsampled vertebrae	40	8	7.09289
Subsampled vertebrae	40	8	7.51643
Subsampled vertebrae	40	8	6.59366
Subsampled vertebrae	40	8	5.26484
Subsampled vertebrae	40	8	7.12924
Subsampled vertebrae	40	8	6.98815
Subsampled vertebrae	40	8	8.01153
Subsampled vertebrae	40	8	6.51112
Subsampled vertebrae	40	8	7.99671
Subsampled vertebrae	40	8	8.02128
Subsampled vertebrae	40	8	8.01625
Subsampled vertebrae	40	8	7.00602
Subsampled vertebrae	40	8	7.63452
Subsampled vertebrae	40	8	7.46155
Subsampled vertebrae	40	8	7.32979
Subsampled vertebrae	40	8	7.22179
Subsampled vertebrae	40	8	5.99348
Subsampled vertebrae	40	8	7.105
Subsampled vertebrae	40	8	6.31671
Subsampled vertebrae	40	8	7.00552
Subsampled vertebrae	40	8	7.80535
Subsampled vertebrae	40	8	7.93508
Subsampled vertebrae	40	8	7.02541
Subsampled vertebrae	40	8	7.16949
Subsampled vertebrae	40	8	7.74659
Subsampled vertebrae	45	8	7.88661
Subsampled vertebrae	45	8	7.95091
Subsampled vertebrae	45	8	7.00992
Subsampled vertebrae	45	8	7.00483
Subsampled vertebrae	45	8	7.00595
Subsampled vertebrae	45	8	6.82042
Subsampled vertebrae	45	8	5.87961
Subsampled vertebrae	45	8	7.02077
Subsampled vertebrae	45	8	8.00598
Subsampled vertebrae	45	8	6.27132
Subsampled vertebrae	45	8	6.91198
Subsampled vertebrae	45	8	6.45798
Subsampled vertebrae	45	8	7.03049
Subsampled vertebrae	45	8	6.96362
Subsampled vertebrae	45	8	8.04484
Subsampled vertebrae	45	8	7.00515
Subsampled vertebrae	45	8	7.4271
Subsampled vertebrae	45	8	7.12376
Subsampled vertebrae	45	8	7.52284
Subsampled vertebrae	45	8	8.01376
Subsampled vertebrae	45	8	7.78476
Subsampled vertebrae	45	8	8.00262
Subsampled vertebrae	45	8	6.49749
Subsampled vertebrae	45	8	6.08838
Subsampled vertebrae	45	8	8.70763
Subsampled vertebrae	50	8	6.83618
Subsampled vertebrae	50	8	8.04718
Subsampled vertebrae	50	8	6.06832
Subsampled vertebrae	50	8	5.0751
Subsampled vertebrae	50	8	7.00415
Subsampled vertebrae	50	8	7.35307
Subsampled vertebrae	50	8	7.22303
Subsampled vertebrae	50	8	6.31595
Subsampled vertebrae	50	8	8.0063
Subsampled vertebrae	50	8	7.00351
Subsampled vertebrae	50	8	8.04493
Subsampled vertebrae	50	8	7.78127
Subsampled vertebrae	50	8	7.02237
Subsampled vertebrae	50	8	7.00249
Subsampled vertebrae	50	8	8.00545
Subsampled vertebrae	50	8	6.79171
Subsampled vertebrae	50	8	7.02108
Subsampled vertebrae	50	8	7.05626
Subsampled vertebrae	50	8	7.56433
Subsampled vertebrae	50	8	8.64645
Subsampled vertebrae	50	8	7.00891
Subsampled vertebrae	50	8	6.01874
Subsampled vertebrae	50	8	7.88562
Subsampled vertebrae	50	8	6.13082
Subsampled vertebrae	50	8	7.55947
Subsampled vertebrae	55	8	5.41782
Subsampled vertebrae	55	8	7.00346
Subsampled vertebrae	55	8	6.06902
Subsampled vertebrae	55	8	6.71197
Subsampled vertebrae	55	8	7.08075
Subsampled vertebrae	55	8	7.63707
Subsampled vertebrae	55	8	7.10648
Subsampled vertebrae	55	8	6.77126
Subsampled vertebrae	55	8	8.00895
Subsampled vertebrae	55	8	7.8577
Subsampled vertebrae	55	8	7.00535
Subsampled vertebrae	55	8	7.01157
Subsampled vertebrae	55	8	7.33559
Subsampled vertebrae	55	8	7.03108
Subsampled vertebrae	55	8	6.01472
Subsampled vertebrae	55	8	7.21449
Subsampled vertebrae	55	8	6.03507
Subsampled vertebrae	55	8	7.02389
Subsampled vertebrae	55	8	8.00302
Subsampled vertebrae	55	8	7.87606
Subsampled vertebrae	55	8	6.00473
Subsampled vertebrae	55	8	7.94851
Subsampled vertebrae	55	8	6.05594
Subsampled vertebrae	55	8	4.75671
Subsampled vertebrae	55	8	5.52894
Subsampled vertebrae	60	8	5.23863
Subsampled vertebrae	60	8	6.00559
Subsampled vertebrae	60	8	8.00193
Subsampled vertebrae	60	8	7.98856
Subsampled vertebrae	60	8	5.18488
Subsampled vertebrae	60	8	6.01115
Subsampled vertebrae	60	8	5.99721
Subsampled vertebrae	60	8	7.26665
Subsampled vertebrae	60	8	8.0628
Subsampled vertebrae	60	8	7.15754
Subsampled vertebrae	60	8	8.07905
Subsampled vertebrae	60	8	7.73118
Subsampled vertebrae	60	8	5.9288
Subsampled vertebrae	60	8	7.61975
Subsampled vertebrae	60	8	7.10028
Subsampled vertebrae	60	8	7.02191
Subsampled vertebrae	60	8	5.97658
Subsampled vertebrae	60	8	5.72392
Subsampled vertebrae	60	8	7.99208
Subsampled vertebrae	60	8	6.65473
Subsampled vertebrae	60	8	7.00447
Subsampled vertebrae	60	8	7.12877
Subsampled vertebrae	60	8	6.20724
Subsampled vertebrae	60	8	6.97988
Subsampled vertebrae	60	8	4.04558
